# Supplementary material for: Rethinking simultaneous suppression in visual cortex via compressive spatiotemporal population receptive fields
Source: Nat Commun. 2024 Aug 11;15:6885. doi: 10.1038/s41467-024-51243-7 (PMC11317513; doi:10.1038/s41467-024-51243-7)
Supplement: Supplementary file 4 — Source Data [file 41467_2024_51243_MOESM4_ESM.zip]

Archive with 8 entries (8 files):
- eyeData.csv
- __MACOSX/._eyeData.csv
- SourceData_Timeseries_V1.xlsx
- __MACOSX/._SourceData_Timeseries_V1.xlsx
- SourceData_Timeseries_VO1.xlsx
- __MACOSX/._SourceData_Timeseries_VO1.xlsx
- SourceData.xlsx
- __MACOSX/._SourceData.xlsx
