# Supplementary material for: Rethinking simultaneous suppression in visual cortex via compressive spatiotemporal population receptive fields
Source: Nat Commun. 2024 Aug 11;15:6885. doi: 10.1038/s41467-024-51243-7 (PMC11317513; doi:10.1038/s41467-024-51243-7)
Supplement: Supplementary file 4 — Source Data [file 41467_2024_51243_MOESM4_ESM.zip › SourceData_Timeseries_V1.xlsx]

## Sheet: time series subj03 V1 c1
Timepoints	vox1	vox2	vox3	vox4	vox5	vox6	vox7	vox8	vox9	vox10	vox11	vox12	vox13	vox14	vox15	vox16	vox17	vox18	vox19	vox20	vox21	vox22	vox23	vox24	vox25	vox26	vox27	vox28	vox29	vox30	vox31	vox32	vox33	vox34	vox35	vox36	vox37	vox38	vox39	vox40	vox41	vox42	vox43	vox44	vox45	vox46	vox47	vox48	vox49
-4	-0.0913332	-0.105367	-0.181956	-0.0562141	-0.0165985	0.0822941	0.191372	0.227241	0.164644	0.234576	0.0775329	-0.0244054	0.0956068	0.0886433	0.043633	0.0792894	-0.00496938	0.0750619	-0.0515567	0.0593803	0.0935351	0.132903	0.178435	0.165079	0.16732	0.192699	0.298968	0.0596235	0.208155	0.050432	0.141538	0.227643	0.234629	0.212871	0.227197	0.211643	0.140832	0.0654191	0.080335	0.0590973	0.192046	0.273511	0.247255	0.172799	0.330887	0.389462	-0.0288645	0.00635439	0.288401
-3	0.162564	0.204589	0.191571	0.296631	0.275527	0.297892	0.273251	0.200317	0.0971853	0.09032	0.111746	0.119688	0.411396	0.438494	0.33962	0.386924	0.328801	0.343108	0.340734	0.292675	0.253343	0.189536	0.250189	0.131206	0.0958807	0.12462	0.130245	0.0984008	0.165005	0.154997	0.194526	0.567908	0.479957	0.488991	0.474682	0.416954	0.363191	0.292946	0.271799	0.228483	0.435844	0.193042	0.197879	0.490981	0.2037	0.21659	0.547962	0.419431	0.181524
-2	0.216017	0.210784	0.194081	0.21259	0.211319	0.201327	0.217409	0.245673	0.189878	0.271066	0.111408	0.0922429	0.42576	0.417618	0.44878	0.479476	0.437628	0.449489	0.364271	0.316467	0.293428	0.320708	0.393137	0.305677	0.358875	0.273739	0.3072	0.202373	0.222327	0.201747	0.147722	0.564907	0.633593	0.699725	0.892627	0.868587	0.622424	0.432885	0.321814	0.396025	0.569818	0.447424	0.442406	0.682059	0.450249	0.399821	0.689928	0.639892	0.310554
-1	0.377753	0.448518	0.210567	0.16907	0.131797	0.0771868	-0.0143228	0.0814415	0.0559769	0.210476	0.0256547	0.178543	0.801759	0.88277	0.549336	0.60711	0.329886	0.306652	0.150762	0.00828842	0.0363144	0.127874	0.141512	0.138166	0.255015	0.145889	0.274852	0.151635	0.219237	0.248265	0.247203	0.984079	0.817739	0.888603	0.701138	0.383328	0.280416	0.153473	0.307915	0.150642	0.353453	0.293753	0.269195	0.296318	0.326019	0.298489	0.111463	0.121298	0.246137
0	0.283241	0.402577	-0.00133407	-0.019902	0.103689	0.261102	0.15744	0.0549254	0.00248262	0.058198	-0.0122924	0.0313124	1.01899	1.23415	0.595276	0.817121	0.301214	0.537836	0.129371	0.36637	0.15728	0.0362193	0.0826284	0.0217623	0.015462	0.104625	0.136863	0.119109	0.163911	0.110881	0.100537	1.18267	0.952248	1.17608	0.974605	0.647549	0.447654	0.152107	0.42435	-0.0665947	0.397736	0.1976	0.116698	0.304943	0.307305	0.249959	0.0589836	0.129321	0.303447
1	-0.026144	0.0227696	-0.10875	0.00586786	0.0786248	0.16746	0.271457	0.250584	0.116411	0.182846	0.0132655	0.22128	0.39101	0.585317	0.158357	0.318345	0.0547566	0.187251	0.0693296	0.167556	0.182545	0.171416	0.197631	0.122633	0.128764	0.125604	0.111217	0.197491	0.138657	0.241414	0.0583714	0.532006	0.358271	0.582342	0.419456	0.246931	0.258177	0.193123	0.50025	0.139466	0.482841	0.281092	0.210342	0.417454	0.306082	0.202986	0.220609	0.287463	0.237636
2	-0.0161612	0.0440377	-0.0945146	0.0243225	0.0314902	0.0829487	0.184936	0.285984	0.304863	0.302297	0.241615	0.125498	0.246486	0.471269	0.129897	0.277394	0.0175162	0.0876613	-0.0632055	-0.0748161	0.0947532	0.214673	0.158271	0.300722	0.252978	0.159743	0.210835	0.0212411	0.102182	0.00404368	-0.0314662	0.385218	0.317547	0.50388	0.326958	0.116761	0.0969146	0.134283	0.282749	0.235459	0.247384	0.354377	0.292576	0.161522	0.247534	0.263713	0.201744	0.00539259	0.0330552
3	-0.0931031	-0.0414984	-0.271899	-0.304484	-0.214638	-0.0687227	-0.0304529	-0.0252615	0.040663	-0.0704566	0.217705	-0.10128	0.208626	0.225431	0.132302	0.237349	-0.00616994	0.136933	-0.185445	-0.0694272	-0.0357951	-0.0208526	-0.00885905	0.119734	-0.0674557	-0.00999726	-0.0812243	-0.136032	-0.0728828	-0.260924	-0.234744	0.254597	0.418496	0.48974	0.564853	0.47564	0.228499	0.0763958	-0.0758679	0.0516228	0.0378745	0.164637	0.0545318	0.0608846	0.0701277	0.0414734	0.0391066	-0.0271566	-0.11966
4	-0.194181	-0.162809	-0.388003	-0.426862	-0.43667	-0.387975	-0.446906	-0.361239	-0.224922	-0.253474	-0.0924377	-0.0748066	0.239678	0.349231	0.211626	0.307343	0.0242331	0.107115	-0.293934	-0.225547	-0.201942	-0.117465	-0.0691068	-0.033925	-0.0298605	-0.0620988	-0.057275	-0.0968921	-0.101043	-0.158034	-0.0932618	0.402144	0.671654	0.833762	0.907519	0.715124	0.367515	0.137057	0.163108	0.129336	0.214365	0.102506	0.119067	0.215647	0.0911442	0.0846114	0.118709	0.149555	0.0317796
5	0.0235155	0.0234611	0.000139668	0.14891	0.026711	-0.0817798	0.0464767	0.0104309	-0.106926	-0.134784	-0.168033	-0.0456984	0.540047	0.88854	0.336585	0.551631	0.188159	0.250175	0.0885973	-0.0159706	0.0312356	0.0237364	-0.0439508	-0.0369794	-0.089972	-0.0391563	-0.071608	0.0630657	0.0282547	0.0996821	0.0527268	0.871587	0.780753	1.30859	1.05597	0.721047	0.51445	0.276625	0.380648	0.169872	0.364368	0.265416	0.165577	0.361297	0.270711	0.171311	0.270459	0.350815	0.246851
6	0.209826	0.188402	-0.0585807	-0.118762	-0.237163	-0.32791	-0.206676	-0.224891	-0.286662	-0.362039	-0.278915	-0.0141251	0.745354	1.04276	0.528058	0.680331	0.164851	0.200048	-0.303588	-0.367724	-0.358965	-0.351032	-0.386818	-0.301997	-0.448184	-0.322284	-0.400828	-0.173967	-0.232764	-0.0235888	0.0672746	0.970909	1.11217	1.59582	1.41038	0.917975	0.425397	-0.118962	0.114837	-0.350998	0.115535	-0.132862	-0.284867	0.0894987	-0.135325	-0.23687	-0.00356518	0.0174118	-0.190498
7	-0.0369355	-0.0576645	-0.0908896	-0.00188716	-0.117861	-0.252474	-0.0192755	-0.0977371	-0.347622	-0.397553	-0.458325	-0.263017	0.269516	0.731859	0.198411	0.473216	0.0143266	0.0871968	-0.278531	-0.413818	-0.370924	-0.399767	-0.436365	-0.510596	-0.624844	-0.582071	-0.705295	-0.429202	-0.572629	-0.360284	-0.219304	0.739518	0.667926	1.4182	1.23688	0.846418	0.376458	-0.199999	-0.22642	-0.475596	-0.106937	-0.336879	-0.459603	-0.0986671	-0.378853	-0.527282	-0.135521	-0.218385	-0.538108
8	-0.0934905	-0.162969	-0.343041	-0.381407	-0.468771	-0.555951	-0.445897	-0.294745	-0.195418	-0.227762	-0.151776	-0.129164	0.318216	0.534504	0.143997	0.280962	-0.161407	-0.112776	-0.554059	-0.610715	-0.480606	-0.311102	-0.322374	-0.171961	-0.214855	-0.171151	-0.182696	-0.172347	-0.186856	-0.190934	-0.202154	0.794754	0.708161	1.23187	1.02437	0.629203	0.221108	-0.180648	-0.115993	-0.240655	-0.158481	-0.0887505	-0.115134	-0.163123	-0.0620022	-0.0719171	-0.195003	-0.152551	-0.117935
9	-0.153084	-0.16293	-0.303599	-0.273114	-0.382808	-0.508951	-0.347303	-0.172326	0.0344282	-0.0530064	0.0979054	-0.289795	0.367309	0.676202	0.124491	0.298778	-0.150924	-0.120867	-0.445948	-0.560794	-0.44691	-0.261851	-0.304351	-0.0297738	-0.115674	-0.0205159	-0.0570402	-0.198479	-0.165247	-0.385443	-0.255585	0.806771	0.695839	1.25216	0.910184	0.467851	0.187565	-0.216449	0.0111731	-0.304886	-0.00365096	-0.196666	-0.235763	-0.134603	-0.15832	-0.179631	-0.499644	-0.394414	-0.179505
10	-0.26984	-0.251689	-0.32528	-0.249143	-0.310353	-0.363258	-0.176366	-0.147773	-0.140403	-0.201746	-0.102516	-0.0114637	0.329476	0.756762	0.0857441	0.265148	-0.107997	-0.0722748	-0.249946	-0.258197	-0.19608	-0.150592	-0.224558	-0.104335	-0.172505	-0.0483948	-0.151549	0.0675096	-0.0376788	0.124702	0.0622971	0.812783	0.643523	1.18401	0.701891	0.299957	0.276406	0.0527116	-0.126635	-0.0689496	0.0930109	0.0110685	-0.0279005	0.158179	0.0873915	-0.0103837	0.0134507	0.0582371	0.0954571
11	0.00485217	-0.0183939	-0.0777153	-0.079879	-0.185486	-0.295731	-0.237946	-0.179807	0.0128874	-0.0994243	0.110097	-0.127393	0.516013	0.839608	0.313485	0.466997	0.123727	0.15274	-0.041837	-0.103944	-0.0999478	-0.0426655	-0.116674	0.136966	0.0142294	-0.0633115	-0.149521	-0.109826	-0.19032	-0.175008	-0.0258149	0.88433	0.792375	1.28804	1.01894	0.664091	0.438089	0.179383	0.0392953	0.0980203	0.060615	0.198196	0.0768268	-0.0647551	0.0312945	-0.0683604	-0.387543	-0.34809	-0.243935
12	0.223447	0.154507	0.266673	0.306658	0.38581	0.437921	0.498748	0.278823	0.166864	0.165394	0.200605	0.088826	0.364456	0.442824	0.449476	0.477417	0.557061	0.610495	0.599537	0.751739	0.430853	0.195638	0.222646	0.0578529	0.0527124	0.0300938	0.00810915	0.0302427	0.0373047	0.0339233	0.117338	0.610997	0.628011	0.823038	0.880756	0.985101	0.755524	0.368733	-0.0751046	0.0391238	0.0894975	0.0353781	0.0321196	0.180089	0.0444928	-0.00572607	0.249461	0.174794	-0.0787261
13	0.0905399	0.0140479	-0.0295993	0.0210323	-0.0478219	-0.0923338	0.0301404	0.118553	0.131782	0.175547	0.0345603	0.105832	0.188345	0.2404	0.0977286	0.151761	-0.0143135	0.0426502	-0.13352	-0.0831425	0.0214755	0.124336	0.207949	0.0981594	0.190048	0.104126	0.245538	0.00111629	0.172627	0.0637551	0.162762	0.411069	0.307382	0.480592	0.438475	0.321343	0.213492	0.140198	-0.00369684	0.186051	0.189754	0.240962	0.297482	0.295279	0.283464	0.356536	0.407775	0.288983	0.18128
14	-0.0200037	0.0180342	-0.0420961	0.0232559	-0.0097143	-0.0338319	6.3926e-05	0.106095	0.155467	0.180957	0.194596	0.263166	0.130213	0.152746	0.158024	0.220995	0.124978	0.150199	0.0449769	-0.0394646	0.0705519	0.184398	0.21573	0.299822	0.262561	0.259358	0.289491	0.272391	0.333272	0.363484	0.299597	0.316709	0.287565	0.332827	0.502622	0.447269	0.325551	0.254799	0.504176	0.308984	0.564309	0.469129	0.385234	0.571457	0.449091	0.413985	0.515726	0.506082	0.359631
15	0.0746297	0.226428	0.0191326	0.108851	0.32918	0.590293	0.646592	0.541122	0.248243	0.419199	0.170932	0.387785	0.398313	0.541418	0.331148	0.522826	0.335542	0.566273	0.376862	0.633223	0.5415	0.438229	0.516607	0.234857	0.337305	0.320934	0.456607	0.290961	0.429381	0.397054	0.338972	0.575506	0.461097	0.588912	0.560806	0.585167	0.583603	0.480141	0.377625	0.352188	0.456334	0.30685	0.376567	0.516266	0.402245	0.476458	0.58513	0.53789	0.484121
16	0.439445	0.541764	0.362083	0.356861	0.333729	0.315279	0.22889	0.284366	0.279637	0.362929	0.158401	0.0953836	0.593163	0.682799	0.593966	0.665393	0.500817	0.510881	0.306162	0.240829	0.229966	0.284918	0.366491	0.246498	0.367619	0.245201	0.362115	0.0945109	0.216229	0.105214	0.099421	0.547217	0.646559	0.72476	0.82535	0.681319	0.487078	0.304477	-0.0822101	0.272882	0.102729	0.223142	0.357241	0.257323	0.256608	0.363365	0.4725	0.357934	0.17406
17	0.181073	0.215343	0.0952352	-0.0391922	-0.111147	-0.129051	-0.403721	-0.294157	-0.0530268	-0.0718582	-0.0176082	-0.0888063	0.136465	0.204552	0.174129	0.249824	0.101276	0.139212	-0.0494747	-0.0854269	-0.0809662	0.010942	0.0668827	0.152902	0.181461	-0.00399055	0.0857045	-0.240591	-0.0906979	-0.281673	-0.14622	0.0390053	0.148156	0.216889	0.329646	0.237381	0.208219	0.187697	0.145725	0.23779	0.167856	0.15123	0.181707	0.164271	0.0231888	0.083508	0.166806	0.112239	-0.182067
18	-0.124299	-0.101921	-0.135901	-0.122195	-0.118617	-0.0737968	-0.0627271	-0.0638804	-0.127834	-0.132202	-0.178131	-0.0394365	-0.156257	0.0690862	-0.122115	0.0186603	-0.123813	-0.0488797	-0.135409	-0.11268	-0.00718538	0.0124994	-0.0152213	-0.0317027	-0.0586885	-0.100332	-0.142455	-0.0354618	-0.0589491	0.048067	0.0932218	-0.0958923	-0.120414	0.0663498	0.0319568	-0.0457486	0.017103	0.124046	0.10509	0.193249	0.0343068	0.084244	0.0463508	-0.0233517	0.0149203	-0.0604148	-0.0856459	-0.084294	-0.0251833
[truncated: 923 more columns]

## Sheet: time series subj03 V1 c2
Timepoints	vox1	vox2	vox3	vox4	vox5	vox6	vox7	vox8	vox9	vox10	vox11	vox12	vox13	vox14	vox15	vox16	vox17	vox18	vox19	vox20	vox21	vox22	vox23	vox24	vox25	vox26	vox27	vox28	vox29	vox30	vox31	vox32	vox33	vox34	vox35	vox36	vox37	vox38	vox39	vox40	vox41	vox42	vox43	vox44	vox45	vox46	vox47	vox48	vox49
-4	-0.00339694	-0.00184414	0.0634671	0.0433838	-0.0332465	-0.0837218	-0.169304	-0.223773	-0.202471	-0.234885	-0.226275	-0.23797	-0.0822404	-0.170949	-0.0929125	-0.179047	-0.0480534	-0.142496	0.0179564	-0.0749788	-0.143224	-0.204898	-0.163507	-0.204605	-0.225489	-0.169371	-0.156605	-0.266233	-0.183659	-0.257977	-0.145275	-0.109904	-0.168931	-0.309283	-0.410836	-0.388323	-0.270693	-0.200419	-0.194032	-0.215171	-0.268023	-0.250361	-0.18518	-0.383754	-0.198323	-0.123786	-0.545382	-0.559608	-0.165992
-3	-0.209312	-0.265571	-0.111776	-0.0167867	-0.0434687	-0.0727508	-0.00345343	0.0273095	-0.0847788	0.0949624	-0.238244	-0.0644939	-0.15945	-0.260197	-0.0836691	-0.162698	0.02645	-0.0357979	0.119324	0.0823907	0.0603138	0.0827458	0.122368	-0.035893	0.147284	-0.0201617	0.0465456	-0.000279225	-0.0513694	0.0486491	-0.00393969	-0.153137	-0.0180515	-0.108427	0.0169656	0.131877	0.0720102	0.0641299	-0.282119	0.0986939	-0.206232	-0.0611906	0.0507827	-0.0266535	-0.04554	-0.0506805	0.171435	0.232046	-0.0177744
-2	-0.298362	-0.397292	-0.257225	-0.186007	-0.231609	-0.243193	-0.15379	-0.0372526	0.063186	0.107347	0.0305177	-0.0227111	-0.446017	-0.461698	-0.404521	-0.425331	-0.332375	-0.320887	-0.232037	-0.167961	-0.0865538	0.0220305	-0.0293432	0.0773045	0.167859	0.0915861	0.170325	0.0197418	0.087528	0.000736535	0.00456734	-0.325545	-0.407343	-0.399438	-0.412227	-0.32506	-0.178396	-0.063394	-0.0805159	0.0429545	-0.0692788	-0.0362608	0.0413211	0.00306977	-0.0217835	0.0362767	0.113264	0.114654	0.0358193
-1	0.178456	0.110318	0.236763	0.128863	0.0134028	-0.124729	-0.186585	-0.194335	-0.135139	-0.16002	-0.0218335	0.164559	-0.100087	-0.155622	-0.00201977	-0.109549	0.0530291	-0.0995213	0.0480611	-0.127322	-0.167841	-0.181088	-0.184353	-0.134555	-0.155843	-0.0017122	-0.0824128	0.208197	0.0591524	0.310021	0.234035	-0.242057	-0.142792	-0.198903	-0.190433	-0.180193	-0.17263	-0.183925	0.169328	-0.19411	0.13011	-0.103972	-0.115191	0.0935483	0.0344931	-0.0450343	-0.0798824	0.0412255	0.167587
0	0.418346	0.420464	0.452286	0.309195	0.305338	0.240941	0.0598822	-0.142994	-0.219182	-0.280927	-0.0548556	0.0360479	0.148635	0.036172	0.142547	0.0694668	0.212921	0.156822	0.328635	0.275593	0.106601	-0.0988674	-0.0654308	-0.235963	-0.273	-0.180039	-0.2594	0.0140932	-0.0406476	0.0349218	-0.0356488	-0.168514	-0.162756	-0.234927	-0.294661	-0.214597	-0.0645738	0.0264335	-0.0857674	-0.0663157	-0.0288188	-0.139545	-0.157251	-0.0248088	-0.0881766	-0.16712	-0.144595	-0.0901935	0.000142783
1	-0.0752911	-0.0624575	-0.111289	-0.0378185	0.0125992	0.0856313	0.0282831	-0.10858	-0.119747	-0.165392	-0.0831153	0.0532182	0.122438	0.030905	0.075946	0.0493655	0.0968681	0.155819	0.150319	0.304047	0.137733	-0.0117974	-0.00757197	-0.066354	-0.0928045	-0.0209596	-0.0172981	0.0365847	0.0428043	0.101535	0.0631022	0.0614695	0.129323	0.011693	0.0689737	0.152966	0.107779	0.102649	-0.138177	0.029839	-0.0967254	0.0656439	0.0645913	-0.0281718	0.119308	0.131768	0.0864012	0.0438984	0.161353
2	0.0556265	-0.0702836	-0.173996	-0.390508	-0.470821	-0.479073	-0.521038	-0.373818	-0.23296	-0.167256	-0.112319	-0.0787639	0.209894	0.100959	0.00800329	-0.0928009	-0.208183	-0.269664	-0.40222	-0.410888	-0.338461	-0.205397	-0.164286	-0.0678305	-0.0251638	-0.00299297	0.0233477	0.0372681	0.0233881	0.0618044	0.0414724	0.301989	0.256746	0.166998	0.0291463	-0.166972	-0.242803	-0.211188	0.257534	-0.0884904	0.0752764	-0.0365075	-0.0366365	-0.0370708	0.0300396	0.00350078	-0.0548317	-0.101302	0.110654
3	0.273858	0.114711	0.201357	0.218061	0.0932173	-0.0512205	0.00462498	0.0294536	0.126977	-0.0260069	0.136332	-0.00556592	0.126071	-0.0398747	0.131766	0.0251292	0.0964425	0.0152937	0.0257857	-0.0616294	0.0257378	0.0683008	-0.0288032	0.11434	0.034579	-0.0243888	-0.149672	-0.0307126	-0.129466	-0.0942767	-0.0630002	0.124376	0.187466	0.117205	0.215528	0.214381	0.183044	0.162517	-0.158935	0.188552	0.00429158	0.0771802	0.0405548	0.0716669	-0.0408479	-0.147805	0.0324024	0.0241596	-0.209883
4	-0.0140703	-0.0422375	-0.175339	-0.323065	-0.330879	-0.326572	-0.294192	-0.193169	-0.169201	-0.184699	-0.120817	-0.31146	0.0175685	0.0732083	-0.0299959	-0.00975161	-0.177699	-0.175816	-0.372023	-0.384651	-0.225396	-0.109622	-0.177497	-0.0388395	-0.0774663	-0.0355414	-0.132153	0.0178721	-0.0832449	-0.0756832	-0.175815	0.10322	0.141241	0.268879	0.169548	0.00412994	-0.0406306	-0.0301351	-0.135225	0.0581698	-0.194789	0.0273257	-0.0099492	-0.223049	0.0284122	-0.0788218	-0.348793	-0.239346	0.0632329
5	-0.143533	-0.0579209	-0.13183	-0.116065	-0.217452	-0.296102	-0.419006	-0.474228	-0.421199	-0.446043	-0.340114	-0.180733	0.211246	0.458429	0.121222	0.251879	0.0212912	0.0295737	-0.120984	-0.217899	-0.393937	-0.464983	-0.469789	-0.429876	-0.448298	-0.304164	-0.364576	-0.131282	-0.239947	-0.0722829	-0.103658	0.492161	0.411466	0.724489	0.506549	0.263811	0.00680856	-0.332503	0.0408658	-0.530687	-0.215039	-0.399823	-0.433947	-0.273712	-0.268643	-0.350251	-0.188582	-0.164662	-0.145939
6	-0.133691	-0.121316	-0.250923	-0.341494	-0.440819	-0.491475	-0.504913	-0.4671	-0.433119	-0.495945	-0.293896	-0.270744	0.250583	0.355816	0.0520541	0.106977	-0.16976	-0.205803	-0.39612	-0.544544	-0.450954	-0.395255	-0.420767	-0.339667	-0.433817	-0.384949	-0.507126	-0.316938	-0.415067	-0.380341	-0.36248	0.351725	0.392436	0.594703	0.388144	0.0638765	-0.0527917	-0.192634	-0.363224	-0.222275	-0.298088	-0.284133	-0.296446	-0.22397	-0.323944	-0.378302	-0.177388	-0.161835	-0.350777
7	-0.246368	-0.271581	-0.31516	-0.294985	-0.290144	-0.268158	-0.196058	-0.185527	-0.182138	-0.22894	-0.226115	-0.348769	-0.0774126	0.025644	-0.0703106	0.0536473	-0.130092	0.00413711	-0.244255	-0.129682	-0.115532	-0.0979662	-0.11406	-0.0764747	-0.117361	-0.154819	-0.109338	-0.34739	-0.247391	-0.434746	-0.423657	0.0661837	0.177115	0.481514	0.569942	0.52419	0.307485	0.100092	-0.199297	0.0338384	-0.179573	0.0376046	0.0657455	-0.201866	-0.0163434	0.075146	-0.230359	-0.288233	-0.13207
8	-0.0701372	-0.152298	-0.152327	-0.166773	-0.261917	-0.370258	-0.330009	-0.281189	-0.263468	-0.222054	-0.249791	-0.114424	0.226286	0.244968	0.179662	0.143223	0.0718341	0.0102992	-0.091868	-0.156471	-0.172753	-0.12967	-0.145809	-0.0981302	-0.0672959	-0.153726	-0.114116	-0.143155	-0.196766	-0.128097	-0.200697	0.379152	0.54576	0.69118	0.665589	0.516706	0.323013	0.0858648	0.0118711	0.00443859	-0.00403027	0.0110602	-0.0386155	-0.117346	-0.0445242	-0.0942897	-0.40789	-0.340668	-0.0818127
9	0.39696	0.398399	0.193539	0.0289468	-0.0417724	-0.113026	-0.232575	-0.37417	-0.459725	-0.508782	-0.354233	-0.16308	0.749548	0.915155	0.563602	0.694232	0.307728	0.369431	-0.0144777	-0.0502727	-0.22697	-0.364578	-0.352662	-0.438281	-0.50656	-0.368622	-0.472213	-0.127182	-0.251488	-0.0721819	-0.162468	0.710118	0.862415	1.2222	1.15945	0.83224	0.433431	-0.0401136	0.198367	-0.331348	0.170637	-0.251715	-0.327462	0.0878424	-0.182986	-0.302698	-0.109478	-0.0665977	-0.103433
10	0.155187	0.134513	-0.138372	-0.342239	-0.29956	-0.212374	-0.199876	-0.153383	-0.166426	-0.145538	-0.201978	-0.215373	0.3969	0.577087	0.212581	0.386998	-0.0629625	0.129358	-0.375132	-0.174463	-0.136413	-0.0834831	-0.0632282	-0.0954278	-0.0749573	-0.170854	-0.198036	-0.203567	-0.253656	-0.242938	-0.210162	0.695488	0.56531	0.968464	0.827744	0.566847	0.326262	0.0908964	0.259117	0.0285025	0.183889	-0.0602909	-0.063104	0.10627	-0.120007	-0.191622	0.0215008	0.00353314	-0.22711
11	-0.366049	-0.360424	-0.495193	-0.494175	-0.407091	-0.220819	-0.0819952	0.0285697	0.0869984	0.0851574	0.161442	0.116559	-0.128418	0.10604	-0.222949	-0.000141121	-0.343636	-0.089217	-0.45597	-0.161131	-0.0391502	0.0768931	0.110829	0.148213	0.143117	0.0988131	0.00752114	0.123619	-0.0157131	0.0812089	0.0987714	0.303052	0.113435	0.539567	0.349098	0.24382	0.208706	0.138198	0.231183	0.167604	0.242473	0.160931	0.157709	0.173276	0.143537	0.0340043	-0.0702279	0.00263146	0.00300902
12	0.0292118	0.0648821	-0.0628746	0.0221599	0.0370821	0.0505243	0.116204	0.0362541	-0.014593	-0.0572622	0.0250999	0.113334	0.321373	0.51578	0.192926	0.319627	0.0786882	0.184876	-0.0283559	0.0896163	0.00521932	-0.0696369	-0.0813775	-0.125573	-0.155769	-0.164292	-0.237656	-0.0354586	-0.157044	-0.0138689	-0.0541837	0.566064	0.445043	0.715815	0.553658	0.390159	0.320815	0.0521696	0.0186039	-0.15512	0.121077	-0.138796	-0.206113	0.169091	-0.163162	-0.288063	0.19926	0.143114	-0.229922
13	0.468712	0.49108	0.336058	0.0974142	0.0896714	0.0517623	-0.0371976	-0.0907167	-0.138692	-0.14542	-0.125645	0.142487	0.40947	0.601582	0.390593	0.502696	0.259121	0.318539	0.0551528	0.0759867	0.0388842	-0.00754286	-0.0362047	-0.0839051	-0.0842588	-0.171418	-0.180566	-0.0685372	-0.0995906	0.0963491	0.0473282	0.562838	0.446267	0.709538	0.669121	0.487253	0.385349	0.222943	0.000324301	0.114316	-0.00317147	-0.0465907	-0.0268903	-0.0480008	-0.137333	-0.13897	-0.0442752	-0.149067	-0.178146
14	-0.154558	-0.139161	-0.0644775	0.0137146	-0.0374405	-0.0636426	-0.168417	-0.223449	-0.16815	-0.134781	-0.118325	-0.0610736	0.176871	0.460751	0.0113619	0.12013	0.0303669	0.0515889	0.189945	0.215788	0.0846911	0.00659933	0.0619623	-0.0452385	0.0385619	-0.105827	-0.0556357	-0.143557	-0.113399	-0.180819	-0.194917	0.517493	0.216419	0.454035	0.0351143	-0.106003	0.116254	0.188282	0.251163	0.130652	0.20899	-0.0268085	0.0594671	0.205142	-0.0825303	-0.0371591	0.2765	0.218105	-0.130279
15	-0.162367	-0.224495	-0.150268	-0.0389232	-0.0756943	-0.0810402	-0.0590035	-0.0731529	-0.0450487	-0.0366059	-0.0303038	-0.0447675	0.115979	0.167705	0.0545867	0.0500773	0.0661653	0.0513272	0.121404	0.135906	0.0800737	0.0541168	0.0801846	0.0912534	0.0709197	0.0585685	-0.00405183	0.142191	0.0374167	0.144993	-0.0556172	0.299523	0.289383	0.33362	0.238181	0.200581	0.159083	0.147455	0.365836	0.13848	0.372233	0.164175	0.0661549	0.322357	0.13261	-0.017968	0.126075	0.199951	0.109903
16	0.201574	0.201199	0.233675	0.231994	0.249347	0.317719	0.249189	0.148474	-0.0258788	0.118678	-0.146014	0.0649264	0.0954953	0.0505221	0.24706	0.25074	0.33944	0.387086	0.338373	0.425537	0.248005	0.132188	0.196106	-0.00261458	0.098108	0.0634775	0.157742	0.0965754	0.169599	0.215873	0.150704	0.105727	0.195071	0.1418	0.348548	0.494449	0.354522	0.184961	-0.022544	0.0466504	0.174425	0.0896958	0.125543	0.316293	0.164215	0.187035	0.433931	0.383417	0.212798
17	0.0532601	0.118854	-0.0359126	-0.0339766	0.0215365	0.135934	0.0187721	-0.0838042	-0.163173	-0.165641	-0.0352492	-0.00702599	0.357965	0.39545	0.211481	0.336787	0.132957	0.298932	0.115161	0.269482	0.200217	0.0994428	0.174771	-0.0125948	-0.0147742	0.0259435	-0.0241257	0.172652	0.131882	0.181118	-0.00584576	0.591912	0.415617	0.503437	0.474231	0.424976	0.358658	0.350127	0.0123717	0.307499	0.199811	0.181633	0.202505	0.390642	0.211356	0.167087	0.564309	0.562421	0.292367
18	-0.0849888	-0.0235027	-0.119214	-0.106487	-0.0488956	0.0113447	0.0585928	0.0521199	-0.133037	0.00577768	-0.258443	-0.0903317	-0.00950186	0.152247	-0.0162968	0.10851	-0.0369372	0.065247	-0.0655194	0.0232601	0.0652886	0.0703999	0.175974	-0.104251	0.031856	-0.0933265	0.0413907	-0.132624	-0.0149481	-0.0668329	0.0129017	0.184096	0.07116	0.258906	0.213149	0.158993	0.144755	0.137894	0.0776736	0.144385	0.145204	0.0267881	0.0981245	0.162892	0.0410649	0.0883402	0.163056	0.109812	0.0522326
[truncated: 923 more columns]

## Sheet: time series subj03 V1 c3
Timepoints	vox1	vox2	vox3	vox4	vox5	vox6	vox7	vox8	vox9	vox10	vox11	vox12	vox13	vox14	vox15	vox16	vox17	vox18	vox19	vox20	vox21	vox22	vox23	vox24	vox25	vox26	vox27	vox28	vox29	vox30	vox31	vox32	vox33	vox34	vox35	vox36	vox37	vox38	vox39	vox40	vox41	vox42	vox43	vox44	vox45	vox46	vox47	vox48	vox49
-4	0.250531	0.424171	0.20851	0.22272	0.340208	0.526551	0.450851	0.439184	0.206681	0.460705	0.0417293	0.262133	0.458011	0.673609	0.436344	0.652465	0.40992	0.595869	0.364458	0.500445	0.428154	0.405885	0.515472	0.233907	0.435704	0.271144	0.402068	0.303459	0.352591	0.424961	0.290047	0.658925	0.513533	0.660464	0.635235	0.574309	0.531159	0.409516	0.298781	0.32663	0.467365	0.371524	0.4143	0.620723	0.433057	0.394655	0.770718	0.73121	0.366337
-3	0.416318	0.675534	0.387052	0.435981	0.522641	0.636451	0.425613	0.264901	0.0994355	0.129286	0.0643949	0.0742001	0.858077	1.24207	0.75254	1.07583	0.672913	0.88691	0.588919	0.679056	0.524199	0.366124	0.474828	0.141609	0.21649	0.245829	0.268083	0.280029	0.350429	0.249032	0.0146058	0.86114	0.836658	1.16514	1.14954	0.946468	0.797122	0.637209	0.0950679	0.480786	0.396476	0.363161	0.455063	0.705799	0.476065	0.486051	1.04296	0.992856	0.551722
-2	0.261997	0.351322	0.0975184	0.089523	0.121343	0.188151	0.175478	0.235754	0.1749	0.217254	-0.0466829	-0.0970926	0.439922	0.677564	0.300774	0.517738	0.151012	0.326545	0.0299774	0.14173	0.274095	0.351368	0.409773	0.243523	0.353271	0.10079	0.247654	-0.193761	-0.0194107	-0.251939	-0.127484	0.620319	0.434261	0.717132	0.563561	0.363899	0.395211	0.462265	0.00978776	0.545626	0.187098	0.23899	0.364056	0.240955	0.104345	0.233007	0.246176	0.152276	-0.015946
-1	0.298756	0.215622	0.183426	0.119794	-0.0114764	-0.157446	-0.165858	-0.153698	-0.0952868	-0.157914	-0.0182964	0.222281	0.466718	0.49652	0.221608	0.208444	0.0654255	-0.0154879	0.00606763	-0.162512	-0.113027	-0.0925842	-0.175363	-0.0291374	-0.106669	-0.0445121	-0.0936478	0.0895465	0.0463298	0.221842	0.241023	0.553835	0.358941	0.434151	0.233073	-0.0196392	0.00628617	0.00779021	-0.027574	0.0135494	0.168523	0.0863562	0.0117772	0.342178	0.0772446	0.0160122	0.50508	0.470022	0.0651864
0	-0.0484265	-0.0607906	-0.0797199	-0.0599053	-0.0965493	-0.122041	-0.0755269	-0.109577	-0.128416	-0.207887	-0.0230033	-0.0467973	0.093378	0.0960974	-0.0893079	-0.118386	-0.164785	-0.216333	-0.123107	-0.200002	-0.130278	-0.149761	-0.21998	-0.0859626	-0.247133	-0.172715	-0.319179	0.00260229	-0.126522	0.0706155	0.144514	0.0386009	-0.0633884	-0.0526691	-0.235406	-0.367965	-0.21768	-0.117925	0.0456129	-0.105301	-0.148043	-0.0171892	-0.167312	-0.278909	-0.102097	-0.242919	-0.513096	-0.36993	-0.165835
1	-0.2488	-0.32129	-0.130446	0.0559594	-0.0335474	-0.127847	0.0385558	0.0804737	0.10279	0.0616035	-0.0334892	-0.288494	-0.388737	-0.437206	-0.283819	-0.360769	-0.1765	-0.25882	-0.0785876	-0.150955	-0.0604667	-0.0082437	-0.131471	0.0653111	-0.00267529	-0.0793992	-0.11862	-0.210017	-0.234142	-0.312586	-0.27344	-0.488774	-0.362196	-0.389596	-0.306656	-0.216306	-0.190087	-0.122481	0.265973	-0.0481273	0.114334	0.0110262	-0.0958604	-0.0950635	-0.112166	-0.206113	-0.368286	-0.381487	-0.291538
2	-0.277564	-0.312908	-0.301039	-0.156099	-0.26975	-0.380149	-0.325106	-0.272434	-0.217264	-0.260486	-0.172807	0.0506778	-0.231037	-0.261049	-0.157801	-0.239528	-0.198514	-0.317304	-0.35629	-0.48268	-0.421067	-0.357927	-0.371992	-0.292343	-0.324916	-0.193595	-0.240297	-0.013623	-0.0753005	0.12227	0.0894006	-0.201192	-0.0183215	-0.134389	-0.0480497	-0.124239	-0.370699	-0.454523	-0.0808706	-0.399918	0.0270898	-0.237512	-0.295285	0.0215419	-0.125337	-0.21189	-0.11195	-0.112849	-0.0570891
3	-0.257108	-0.315269	-0.147653	-0.0298034	-0.0266857	0.0167804	0.0305755	-0.0561713	-0.0568424	-0.0652749	-0.0175633	0.120498	-0.363334	-0.398669	-0.0899075	-0.0867422	0.0977419	0.163546	0.161406	0.305642	0.16236	0.0639959	0.0586395	-0.00277456	0.0177396	-0.141261	-0.136704	-0.118888	-0.156353	-0.0463494	0.0939111	-0.0439697	0.0187197	0.0244601	0.288508	0.547839	0.425119	0.263511	0.334943	0.137334	0.294918	0.148939	0.116294	0.186324	0.0507663	-0.0213179	0.0221557	-0.01768	-0.224089
4	-0.108909	-0.172154	-0.0904996	-0.00310919	-0.112391	-0.204703	-0.223086	-0.239977	-0.0873014	-0.165393	0.0143991	0.0568444	0.0560827	0.092913	0.200961	0.234922	0.215784	0.220355	0.0641698	0.023182	-0.139363	-0.1728	-0.21981	-0.0527203	-0.125292	-0.0409633	-0.0904747	0.00436141	-0.0239044	0.0129848	-0.0653196	0.461523	0.56096	0.73195	0.912107	0.91253	0.486124	0.0273984	0.279851	-0.179811	0.334267	0.0887273	-0.0675763	0.289744	0.141051	-0.0241288	0.0973034	0.119419	0.013367
5	-0.0471389	-0.0676928	-0.280923	-0.34775	-0.463302	-0.557432	-0.601487	-0.573175	-0.39227	-0.574189	-0.135391	-0.0233541	0.613391	0.808152	0.42227	0.531231	0.104631	0.106967	-0.31253	-0.433895	-0.454443	-0.422279	-0.400013	-0.175838	-0.429757	-0.194489	-0.401133	-0.00874723	-0.133966	0.0375096	-0.0132636	0.980656	1.10815	1.4698	1.38344	0.952285	0.412284	-0.0656859	0.234649	-0.22479	0.637571	0.173118	-0.117604	0.769554	0.19499	-0.0826857	0.602304	0.611046	0.0279322
6	-0.115579	-0.0867427	-0.498169	-0.464471	-0.42856	-0.341283	-0.0869444	0.0343299	0.104289	0.00187748	0.0975814	-0.389226	0.824665	1.14663	0.436312	0.677406	-0.00251144	0.197604	-0.431553	-0.265782	-0.105243	0.0385168	0.0531186	0.223763	0.0489254	0.0780598	-0.0218109	-0.104013	-0.092344	-0.298759	-0.224676	1.28448	1.28834	1.83098	1.53488	1.02084	0.6965	0.286672	0.605571	0.173944	0.847988	0.517927	0.243036	0.662406	0.44103	0.185568	0.0637122	0.0319449	0.0533009
7	-0.136763	-0.00496906	-0.52136	-0.532357	-0.542624	-0.497409	-0.400642	-0.24183	-0.154932	-0.175251	-0.059579	-0.264743	1.03463	1.65644	0.648877	1.09381	0.116765	0.383858	-0.501979	-0.417513	-0.320987	-0.148076	-0.125673	-0.0120748	-0.0574892	-0.100675	-0.0877227	-0.189029	-0.170754	-0.248343	-0.134747	1.95459	1.73818	2.60521	2.26813	1.53623	0.872292	0.204634	0.472889	0.0292476	0.631682	0.328966	0.161642	0.388575	0.30435	0.148367	-0.275716	-0.272498	-0.0251233
8	-0.0876313	0.0220544	-0.379698	-0.250559	-0.269839	-0.301886	-0.16279	-0.150795	-0.109967	-0.180927	-0.127956	-0.289413	1.16811	1.89336	0.832732	1.25688	0.385918	0.57834	-0.166945	-0.135285	-0.240752	-0.223932	-0.232575	-0.107564	-0.233651	-0.286776	-0.331262	-0.423656	-0.455242	-0.53418	-0.353735	2.13636	1.98607	2.92781	2.52392	1.79586	1.04696	0.141267	0.472862	-0.2648	0.766812	0.167902	-0.0708331	0.640124	0.0746762	-0.12019	0.0932476	0.0741165	-0.41237
9	-0.210119	-0.0359952	-0.523521	-0.322475	-0.38592	-0.425958	-0.2891	-0.23384	0.0141272	-0.202007	0.133435	-0.215434	1.25189	1.94313	0.807654	1.31425	0.282829	0.573026	-0.315142	-0.271213	-0.38553	-0.331568	-0.38177	-0.00934528	-0.279176	-0.122102	-0.28789	-0.189063	-0.293978	-0.36273	-0.35986	2.04748	1.95831	2.97134	2.69961	1.92519	1.02138	-0.00351021	0.624897	-0.425628	0.870682	0.194683	-0.19079	0.700767	0.166008	-0.15874	0.139605	0.097248	-0.237611
10	-0.133051	-0.102588	-0.462216	-0.392555	-0.483031	-0.588157	-0.451333	-0.412683	-0.338521	-0.442174	-0.254543	-0.115499	1.10098	1.64754	0.603248	0.960054	0.0909895	0.271898	-0.414833	-0.402882	-0.417983	-0.363647	-0.325515	-0.25892	-0.375666	-0.249085	-0.346158	-0.0990561	-0.177806	-0.0327684	-0.141643	1.92929	1.69318	2.60266	2.17852	1.44167	0.879129	0.109195	0.244643	-0.234409	0.425734	0.171656	-0.0578562	0.311066	0.236681	-0.0114354	-0.121411	-0.119374	0.0196086
11	-0.347639	-0.395805	-0.503081	-0.293426	-0.286292	-0.221494	-0.0100318	-0.109866	-0.241573	-0.202941	-0.265446	0.129256	0.727538	1.09688	0.392443	0.667621	0.136267	0.374007	-0.088477	0.146068	-0.0477454	-0.149139	-0.0198338	-0.228216	-0.241998	-0.269827	-0.283584	-0.109561	-0.170778	0.127654	0.246405	1.53553	1.34487	2.05688	1.81353	1.45951	0.997344	0.254627	0.37932	-0.186377	0.55853	0.0857249	-0.0739434	0.447046	0.0959788	-0.0939349	0.0868339	0.0261409	-0.155845
12	-0.313336	-0.1967	-0.598283	-0.447789	-0.365252	-0.25455	-0.0560698	0.0866056	0.169328	0.172434	0.110511	0.187274	0.724298	1.2526	0.298796	0.702061	-0.0820169	0.232389	-0.367835	-0.145992	-0.0245963	0.126193	0.190024	0.286681	0.210428	0.112583	0.102707	0.0608768	0.0820515	0.143759	0.207387	1.29325	1.05532	1.80109	1.48546	0.963813	0.728881	0.34322	0.689427	0.223198	0.713786	0.398272	0.234558	0.59494	0.255582	0.138804	0.37162	0.312666	-0.00869519
13	0.0839164	0.278317	-0.0492718	0.133286	0.274955	0.437503	0.58122	0.639273	0.461551	0.646061	0.240318	0.255624	1.04417	1.64548	0.595235	0.99274	0.361323	0.616556	0.340976	0.511014	0.599881	0.665621	0.77628	0.546335	0.691019	0.565404	0.648811	0.548699	0.567674	0.586071	0.358644	1.45249	1.10584	1.72976	1.16385	0.699271	0.857416	0.794267	0.140928	0.737686	0.27146	0.698777	0.77064	0.457036	0.726399	0.732268	0.567441	0.670538	0.712154
14	0.14199	0.29566	-0.00835028	-0.0299821	0.267688	0.676511	0.616449	0.487174	0.111351	0.419583	-0.169797	-0.146889	0.586884	0.935519	0.401478	0.724375	0.331105	0.698818	0.359703	0.819487	0.665404	0.522657	0.708798	0.174967	0.433209	0.122527	0.34347	-0.0420697	0.107032	0.0125701	0.0464623	0.719935	0.558277	0.878434	0.667154	0.59259	0.729769	0.672053	0.125706	0.507331	0.0531422	0.228783	0.415192	0.0334756	0.180483	0.318687	-0.00163917	0.0423448	0.128858
15	0.0593715	0.129575	0.126854	0.237138	0.282486	0.33345	0.262505	0.291608	0.169962	0.389018	0.00681016	0.155015	0.0588805	0.118064	0.111279	0.177734	0.200863	0.249304	0.295852	0.316138	0.280942	0.296948	0.371146	0.161151	0.384968	0.132999	0.363818	0.00948852	0.141388	0.076944	0.0980087	-0.177999	-0.0465584	-0.0297696	0.0676186	0.131165	0.21348	0.23228	-0.27267	0.235772	-0.261866	0.148695	0.285826	-0.155222	0.133173	0.272702	0.0656001	0.0178797	0.0824773
16	-0.137814	-0.0587451	-0.147301	-0.122372	0.0383355	0.235541	0.184353	0.250107	0.219638	0.402961	0.187253	0.186818	-0.204429	-0.325667	-0.0818931	-0.0266476	0.0239579	0.193331	0.0978108	0.307727	0.262607	0.302837	0.359526	0.288844	0.447411	0.263966	0.479153	0.0690061	0.238857	0.0851741	0.13158	-0.276423	-0.195426	-0.30782	-0.0250103	0.216259	0.17193	0.191754	-0.387491	0.246775	-0.257495	0.195767	0.328847	-0.0779646	0.185398	0.368059	0.128933	0.124297	0.157498
17	0.170231	0.136193	0.194212	0.178583	0.127871	0.065972	0.0787528	0.0568535	0.0378765	0.0167583	0.0871516	-0.0927232	-0.123552	-0.359444	-0.0500842	-0.183225	0.0176678	-0.0846316	0.0552283	-0.0690044	-0.0655918	-0.0820024	-0.107351	-0.0833862	-0.113424	-0.130631	-0.116863	-0.25004	-0.187591	-0.353106	-0.125771	-0.191602	-0.239976	-0.447813	-0.38682	-0.270115	-0.213575	-0.191585	-0.219611	-0.195625	-0.269604	-0.203846	-0.189042	-0.307121	-0.226879	-0.191851	-0.335551	-0.3585	-0.302293
18	0.126852	0.109525	0.0183414	0.00985243	-0.0254892	-0.0246183	0.0161249	0.0399306	0.0537777	0.024071	0.164784	0.0386323	0.0662538	-0.0178873	-0.0435073	-0.0124413	-0.133018	-0.0592534	-0.190831	-0.148446	-0.0605162	-0.0206775	0.0195706	-0.0552306	-0.0401502	-0.0346995	-0.0123049	-0.0351979	0.0199952	-0.0913986	-0.0374183	-0.211515	-0.153008	-0.103696	-0.0523776	-0.0901484	-0.128413	-0.081565	-0.0413933	-0.00950362	-0.160902	-0.0932317	-0.00391271	-0.221655	-0.0631176	0.0159319	-0.212051	-0.248546	-0.032758
[truncated: 923 more columns]

## Sheet: time series subj03 V1 c4
Timepoints	vox1	vox2	vox3	vox4	vox5	vox6	vox7	vox8	vox9	vox10	vox11	vox12	vox13	vox14	vox15	vox16	vox17	vox18	vox19	vox20	vox21	vox22	vox23	vox24	vox25	vox26	vox27	vox28	vox29	vox30	vox31	vox32	vox33	vox34	vox35	vox36	vox37	vox38	vox39	vox40	vox41	vox42	vox43	vox44	vox45	vox46	vox47	vox48	vox49
-4	-0.194122	-0.104337	-0.0553772	0.131834	0.121614	0.103115	0.184435	0.104662	0.0607265	-0.0197207	0.104129	0.163626	-0.23574	-0.223616	-0.163985	-0.133387	-0.0482251	-0.0251695	0.0803818	0.0790988	0.0798023	0.0162111	-0.0602207	-0.0430287	-0.0937168	0.00951676	-0.0986677	0.148773	0.0322098	0.117016	-0.0527405	-0.337898	-0.318545	-0.348234	-0.247439	-0.144961	-0.0642252	0.00370504	0.143135	-0.00469767	-0.083767	-0.158441	-0.148321	-0.160272	-0.124815	-0.184247	-0.183408	-0.106765	0.0466872
-3	-0.353237	-0.323452	-0.2784	-0.142779	-0.189774	-0.231467	-0.13401	-0.0904345	-0.0416984	-0.101598	-0.0518568	-0.0139678	-0.362558	-0.419032	-0.396083	-0.450574	-0.354902	-0.407758	-0.251352	-0.298452	-0.194429	-0.139372	-0.173847	-0.0883743	-0.118542	-0.0454212	-0.127878	0.0293636	-0.0932448	0.0701081	0.0572226	-0.490899	-0.491048	-0.621806	-0.650996	-0.628031	-0.419815	-0.240001	-0.223379	-0.139256	-0.375285	-0.208516	-0.158732	-0.414797	-0.164284	-0.175482	-0.384306	-0.363035	-0.0716696
-2	-0.107028	-0.0140829	0.0158262	0.075742	0.00375144	-0.0632745	-0.203704	-0.292143	-0.315927	-0.319156	-0.324767	0.0412801	-0.211762	-0.170055	-0.210198	-0.180811	-0.132223	-0.146795	-0.00883241	-0.0826496	-0.184994	-0.278738	-0.236164	-0.347203	-0.309163	-0.228163	-0.213166	-0.0460114	-0.100786	0.142662	0.157699	-0.603939	-0.483524	-0.514655	-0.502349	-0.480386	-0.359577	-0.276514	-0.0799024	-0.303804	-0.159987	-0.344104	-0.304407	-0.145733	-0.238972	-0.229208	-0.0265431	-0.0556196	-0.0391791
-1	-0.31957	-0.372758	-0.190733	-0.127371	-0.157808	-0.170733	-0.182178	-0.317981	-0.294912	-0.417987	-0.16234	-0.11667	-0.532296	-0.550158	-0.408064	-0.416048	-0.245916	-0.238876	-0.0855359	-0.0592577	-0.164542	-0.298795	-0.343741	-0.323749	-0.427087	-0.396433	-0.56116	-0.178113	-0.355804	-0.0548368	0.0732853	-0.73629	-0.591907	-0.610947	-0.472278	-0.303738	-0.282185	-0.228851	-0.135585	-0.270412	-0.294421	-0.412629	-0.443342	-0.33059	-0.487755	-0.590124	-0.145346	-0.265854	-0.50373
0	-0.196923	-0.354291	-0.120579	-0.123452	-0.142562	-0.168582	-0.142343	-0.252268	-0.32415	-0.344437	-0.250209	-0.206926	-0.515	-0.753869	-0.39585	-0.597383	-0.24022	-0.358899	-0.0817603	-0.079102	-0.121156	-0.22334	-0.237372	-0.340862	-0.344105	-0.441173	-0.542097	-0.28828	-0.415125	-0.254832	-0.206085	-0.602391	-0.549995	-0.793785	-0.722141	-0.497432	-0.333306	-0.171263	-0.51991	-0.15912	-0.499328	-0.320414	-0.293167	-0.409961	-0.408454	-0.487936	-0.173728	-0.276228	-0.526905
1	-0.105399	-0.237164	0.0815364	0.0670951	0.0445154	0.0198221	-0.016266	-0.0800587	-0.0453444	-0.0476799	-0.00935828	0.166981	-0.626391	-0.885005	-0.343914	-0.494668	-0.0618639	-0.104308	0.172252	0.227944	0.0978339	0.0155604	-0.0347454	0.00233685	0.0288807	-0.0381753	-0.0736096	0.0407049	-0.0404884	0.1614	0.124999	-0.711661	-0.628272	-0.833118	-0.527898	-0.125121	-0.0254284	0.0444292	-0.259006	0.0256024	-0.21533	-0.0700243	-0.00977826	-0.127036	-0.095861	-0.104936	-0.137236	-0.0156026	-0.148062
2	-0.0510346	-0.150923	0.0565906	0.150847	0.0367925	-0.066715	-0.0319477	0.00844669	0.343801	0.103376	0.532868	0.247324	-0.260218	-0.365264	-0.153519	-0.273257	-0.0328963	-0.125396	0.0991007	0.0524154	0.0583218	0.0864334	-0.101476	0.422424	0.166351	0.389519	0.162797	0.451665	0.290876	0.319872	0.175445	-0.289101	-0.227363	-0.3383	-0.310572	-0.177324	-0.0974328	0.032127	0.283779	0.116394	0.223388	0.324849	0.12769	0.278795	0.300833	0.12392	0.366487	0.426604	0.300047
3	-0.177243	-0.233881	-0.340719	-0.274177	-0.356852	-0.415802	-0.168647	0.13031	0.331579	0.285491	0.358679	-0.0268139	0.0316479	0.000588477	-0.113471	-0.162915	-0.299593	-0.373071	-0.470368	-0.584871	-0.223658	0.0968054	0.0252544	0.384456	0.301108	0.261139	0.16945	0.150967	0.033954	-0.0298689	-0.123062	0.125204	0.127861	0.153104	0.0279737	-0.191561	-0.235489	-0.109784	0.260524	0.175162	0.266353	0.256971	0.171492	0.231842	0.156492	0.0509937	0.161667	0.139916	0.00602176
4	-0.179672	-0.239325	-0.319866	-0.208549	-0.22319	-0.208136	-0.108962	-0.0993777	-0.0610175	-0.0767095	-0.0856826	-0.107148	0.201591	0.158824	0.0335119	0.00551908	-0.0893472	-0.0831091	-0.186727	-0.13838	-0.191781	-0.188578	-0.223548	-0.100482	-0.147284	-0.141649	-0.10336	-0.275423	-0.222623	-0.326927	-0.226245	0.669967	0.469451	0.487302	0.254595	0.136824	-0.0167086	-0.215091	0.03441	-0.304765	0.229734	-0.148537	-0.227937	0.254796	-0.161278	-0.179634	0.111509	0.0948734	-0.2534
5	-0.214532	-0.187404	-0.379892	-0.273729	-0.35993	-0.416583	-0.350803	-0.261382	-0.0996626	-0.208384	-0.121736	-0.125172	0.287898	0.422792	0.157633	0.235808	-0.0718811	-0.0575525	-0.382314	-0.442502	-0.427988	-0.338372	-0.428118	-0.0680689	-0.24585	-0.0694714	-0.203815	-0.036913	-0.162832	-0.0507364	-0.117026	0.695247	0.668688	0.852834	0.746328	0.446121	0.0551069	-0.314826	0.390543	-0.408022	0.480761	0.0453883	-0.240985	0.35561	0.0872113	-0.181774	-0.0996085	0.000829034	-0.051465
6	-0.0769598	0.0248645	-0.419299	-0.473337	-0.46984	-0.401885	-0.318522	-0.197851	-0.104939	-0.161838	-0.131556	-0.0283194	0.511897	0.824452	0.31607	0.595287	-0.0796854	0.156	-0.607162	-0.446231	-0.360333	-0.224945	-0.215712	-0.0923736	-0.156285	-0.130755	-0.223109	-0.082664	-0.219965	-0.050029	-0.131445	0.920657	0.916559	1.43014	1.35485	0.927553	0.350267	-0.104883	0.467687	-0.176921	0.552746	0.0426577	-0.091527	0.402793	0.0512266	-0.141621	-0.0982742	0.00296476	-0.146717
7	-0.0858719	-0.205787	-0.270845	-0.239065	-0.355713	-0.484283	-0.34417	-0.387082	-0.535677	-0.527109	-0.519043	0.103833	0.527876	0.785347	0.316444	0.445493	0.0526541	0.0846045	-0.261199	-0.295884	-0.280685	-0.292395	-0.286928	-0.455458	-0.419686	-0.481641	-0.542767	-0.171089	-0.360363	0.0466618	0.0414597	0.995662	1.01643	1.50527	1.36864	0.978548	0.53299	0.112917	-0.112961	-0.0543984	0.149192	0.00767648	-0.0807703	0.183929	0.0122675	-0.202931	-0.134225	-0.0255755	-0.167231
8	-0.406348	-0.413175	-0.426048	-0.237925	-0.316624	-0.389454	-0.229478	-0.238452	-0.305602	-0.312334	-0.339029	-0.232548	0.421465	0.852782	0.348918	0.576988	0.203947	0.258521	-0.0371466	-0.113018	-0.128256	-0.118488	-0.118432	-0.149173	-0.190933	-0.410996	-0.418389	-0.493455	-0.546807	-0.50628	-0.389178	0.846272	1.10121	1.71565	1.692	1.34138	0.859375	0.324684	0.164649	0.0996306	0.400222	0.209322	0.0915231	0.318068	0.0087019	-0.107661	-0.0517465	-0.0968038	-0.471698
9	-0.435795	-0.367328	-0.544012	-0.392269	-0.457934	-0.482817	-0.411176	-0.363839	-0.270728	-0.28352	-0.253769	-0.219964	0.582597	0.969606	0.380053	0.61593	0.127832	0.225011	-0.194711	-0.213394	-0.294346	-0.251974	-0.246368	-0.141241	-0.188343	-0.29908	-0.313534	-0.369136	-0.395349	-0.352839	-0.204939	1.27361	1.27204	1.821	1.65016	1.22526	0.71734	0.102488	0.196525	-0.153003	0.276232	0.0779205	-0.0219302	0.120774	-0.0162682	-0.107339	-0.181803	-0.287519	-0.389817
10	-0.163644	-0.123594	-0.24106	-0.0986134	-0.11339	-0.129707	-0.00161501	-0.164031	-0.266902	-0.388603	-0.203614	-0.0654485	0.628925	0.950547	0.405461	0.592957	0.227001	0.306964	0.0635164	0.0595755	-0.0753894	-0.221571	-0.220192	-0.228146	-0.436756	-0.450452	-0.581027	-0.40711	-0.497944	-0.379535	-0.230079	1.38074	1.12574	1.60996	1.29862	0.966818	0.666022	0.160771	0.0790121	-0.189331	0.187516	0.0595383	-0.18107	0.128518	-0.105747	-0.301289	-0.00530054	-0.121522	-0.516176
11	-0.395544	-0.285779	-0.629713	-0.518714	-0.455558	-0.353633	-0.210597	-0.247494	-0.294827	-0.380575	-0.220937	-0.0096426	0.473255	0.877222	0.191564	0.528984	-0.121775	0.145327	-0.443918	-0.272892	-0.279246	-0.294368	-0.247014	-0.261882	-0.40601	-0.403247	-0.446869	-0.377603	-0.378252	-0.306386	-0.142705	1.00037	0.869758	1.49958	1.34517	0.936642	0.501548	0.00441917	0.0440669	-0.227094	0.19339	0.0106948	-0.139437	0.20617	-0.0809166	-0.160423	0.161862	0.0591408	-0.377966
12	-0.274025	-0.215521	-0.110925	0.180064	0.0753698	-0.051825	0.0258195	-0.00823499	0.0906722	-0.0498534	0.15408	0.0800086	0.0944426	0.491814	0.122271	0.347226	0.176642	0.234576	0.207524	0.128259	0.0675697	0.0398607	0.0305507	0.0925804	0.0152328	0.152262	0.0671062	0.255703	0.179564	0.291962	0.186488	0.639186	0.478321	1.00705	0.823224	0.680718	0.568152	0.284797	-0.0129899	0.109046	0.163992	0.248794	0.180479	0.197158	0.336972	0.230029	-0.0541109	0.0694649	0.315015
13	0.0893928	0.164611	0.120473	0.283539	0.152664	0.0149092	0.0614999	0.12531	0.173376	0.108628	0.116469	0.219076	0.473721	0.906072	0.438446	0.671192	0.340725	0.364215	0.176434	0.00935365	0.07594	0.156997	0.198582	0.20587	0.185945	0.15194	0.198532	0.0819366	0.160866	0.17073	0.233628	0.671828	0.725565	1.23408	1.1616	0.83794	0.584333	0.322078	0.235354	0.262655	0.277274	0.345483	0.349216	0.306213	0.327663	0.369715	0.422799	0.295473	0.18183
14	0.355842	0.494959	0.21017	0.273623	0.32869	0.355492	0.381837	0.324254	0.150365	0.191917	0.0753652	0.202066	0.743989	0.981566	0.621844	0.849772	0.456469	0.624434	0.261255	0.318058	0.307633	0.27099	0.366217	0.142135	0.166883	0.182561	0.218445	0.288092	0.316018	0.36874	0.279351	0.723185	0.820681	1.20754	1.21134	0.986937	0.759163	0.469206	0.267371	0.312901	0.303044	0.424914	0.388049	0.346735	0.481807	0.438063	0.426284	0.375061	0.461794
15	0.409277	0.509975	0.19569	0.0217653	0.103123	0.222715	0.0686775	0.101173	0.219333	0.225827	0.280383	-0.006827	0.60666	0.875614	0.54994	0.806103	0.381007	0.613999	0.134543	0.317107	0.225009	0.238618	0.300442	0.319734	0.331606	0.277188	0.325086	0.136895	0.200803	0.0171673	0.0548911	0.697406	0.709804	1.07609	1.09933	0.915764	0.612225	0.371174	0.317815	0.298948	0.269569	0.266703	0.26593	0.276646	0.234117	0.248622	0.330288	0.315244	0.207058
16	-0.107731	-0.0256626	-0.180488	-0.0678154	-0.0290909	0.0460139	0.125617	0.31896	0.439638	0.479062	0.30652	0.1269	0.123351	0.429131	0.112612	0.310021	0.0340477	0.1453	-0.0868053	-0.03859	0.127067	0.323459	0.406028	0.467003	0.501698	0.371793	0.420536	0.180728	0.248758	0.163753	0.198357	0.216862	0.287693	0.534032	0.496306	0.318852	0.265062	0.2364	0.189011	0.346493	0.238825	0.383656	0.402607	0.235062	0.326009	0.338011	0.156079	0.15508	0.146096
17	0.157101	0.352464	0.236699	0.207545	0.295545	0.373203	0.201588	0.226493	0.307085	0.350807	0.238146	-0.0569682	0.275748	0.622046	0.276328	0.544693	0.324235	0.476556	0.393585	0.407534	0.296454	0.294034	0.269267	0.401228	0.411923	0.387508	0.366239	0.256873	0.231877	0.171277	0.115146	-0.0493014	0.105115	0.434183	0.458099	0.377344	0.350665	0.280706	-0.193224	0.241644	-0.0301341	0.244365	0.226418	0.0923302	0.245407	0.180585	0.0808629	0.156479	0.228743
18	0.39299	0.406307	0.295505	0.152152	0.115487	0.0723679	0.0125241	0.0449754	0.0515443	0.0706965	-0.0568097	-0.148937	0.408632	0.50151	0.293	0.27804	0.171845	0.0912073	0.0637398	-0.0423886	-0.0299508	-4.19729e-05	-0.0772609	0.0873182	0.0485019	0.0790418	0.0918879	-0.0410679	0.0239603	-0.0536978	-0.0168735	0.22049	0.248601	0.293977	0.118677	-0.0916409	-0.0394789	-0.0480313	0.0397108	-0.0524599	-0.0268061	-0.0231099	-0.019103	-0.0504974	-0.0268315	0.0213097	-0.0585064	-0.0486108	0.0134503
[truncated: 923 more columns]

## Sheet: time series subj03 V1 c5
Timepoints	vox1	vox2	vox3	vox4	vox5	vox6	vox7	vox8	vox9	vox10	vox11	vox12	vox13	vox14	vox15	vox16	vox17	vox18	vox19	vox20	vox21	vox22	vox23	vox24	vox25	vox26	vox27	vox28	vox29	vox30	vox31	vox32	vox33	vox34	vox35	vox36	vox37	vox38	vox39	vox40	vox41	vox42	vox43	vox44	vox45	vox46	vox47	vox48	vox49
-4	-0.142032	-0.0714941	-0.105321	0.0235801	0.171153	0.303521	0.333051	0.272352	0.17954	0.299505	0.0411152	-0.0626491	0.0378396	0.00622021	0.0143675	0.0418971	0.117414	0.227461	0.295005	0.501017	0.370577	0.290671	0.289974	0.190871	0.310211	0.236035	0.336708	0.125079	0.166812	0.0918415	0.0917002	-0.00655556	0.0103152	-0.0497792	-0.0350924	0.119797	0.247202	0.274682	-0.0959234	0.216852	-0.147227	0.127928	0.225281	-0.128965	0.177316	0.245633	-0.166367	-0.0618141	0.246003
-3	0.0734388	0.0511261	-0.000420891	-0.0983179	-0.0815074	-0.0654438	-0.0830952	-0.0137904	-0.135308	0.129753	-0.32857	-0.0249102	0.0286416	-0.0694363	0.074318	-0.00620578	0.0514088	0.00364982	-0.0593743	-0.0521427	-0.102033	-0.0482745	0.0286643	-0.172326	0.101635	-0.0447324	0.202295	-0.134182	-0.00431238	-0.021823	-0.0755365	-0.238851	0.0136815	-0.0882087	0.0718142	0.0838861	-0.098724	-0.194974	-0.44273	-0.168198	-0.378189	-0.212202	-0.0143888	-0.258273	-0.0720364	0.0923303	-0.0839041	-0.105915	0.0340492
-2	-0.0316579	-0.149212	-0.0393606	-0.2058	-0.334448	-0.439256	-0.459416	-0.266799	-0.137531	-0.0752916	-0.165149	-0.00909128	-0.468424	-0.638902	-0.268344	-0.453232	-0.240124	-0.426208	-0.356303	-0.521031	-0.362811	-0.171735	-0.122405	-0.0704717	0.0249106	-0.138352	-0.0619941	-0.26271	-0.221814	-0.221286	-0.134335	-0.692751	-0.437136	-0.628759	-0.459332	-0.407834	-0.424113	-0.295636	-0.208595	-0.0830939	-0.293652	-0.195769	-0.0910741	-0.22863	-0.24076	-0.173431	0.0277207	-0.044308	-0.33859
-1	-0.139212	-0.216888	0.0558521	0.143567	0.10645	0.0939581	0.128455	-0.00145058	-0.110207	-0.137431	-0.153917	-0.146347	-0.617641	-0.66074	-0.348706	-0.378528	-0.0986359	-0.100336	0.0928738	0.133682	0.0610875	-0.060557	-0.0358557	-0.196024	-0.199834	-0.201225	-0.249432	-0.144843	-0.188605	-0.120818	-0.0676672	-0.629797	-0.61151	-0.641918	-0.479588	-0.195264	-0.088331	-0.0325686	-0.395227	-0.0857004	-0.407211	-0.305753	-0.262367	-0.350196	-0.321435	-0.340385	-0.202705	-0.240525	-0.238487
0	0.251242	0.217059	0.0638803	-0.164972	-0.149582	-0.108853	-0.234889	-0.320914	-0.35493	-0.373313	-0.237664	-0.0653807	0.152131	0.0890634	0.0585444	0.0432168	-0.0693037	-0.011959	-0.202337	-0.0760331	-0.165284	-0.255251	-0.266111	-0.294232	-0.318305	-0.242801	-0.257847	-0.0931946	-0.121758	0.0197083	-0.016982	0.06249	0.0153322	-0.0167535	-0.0315187	-0.0893349	-0.186146	-0.183275	-0.611322	-0.202986	-0.420388	-0.20822	-0.22545	-0.262806	-0.160656	-0.183871	-0.179702	-0.153727	-0.0655625
1	0.280529	0.155852	0.408413	0.362019	0.16264	-0.104058	-0.180208	-0.144402	0.0720269	-0.0602626	0.090153	0.102076	-0.0502356	-0.208399	0.0389345	-0.160462	0.14628	-0.104323	0.25269	-0.0466925	-0.0511069	-0.0242822	-0.137353	0.167612	0.058024	0.0904525	0.0556465	0.0495665	0.0488684	0.146715	0.156968	-0.0689424	-0.120728	-0.255033	-0.284804	-0.234438	-0.155709	-0.0348879	-0.0378908	0.0489895	-0.0300487	0.155578	0.0490104	-0.100822	0.100474	0.0422595	-0.348844	-0.267063	1.64285e-06
2	-0.0751712	-0.0241824	-0.0724621	-0.0939855	-0.132643	-0.161687	-0.204719	-0.0691567	0.0633278	0.0488671	0.00508097	-0.118609	-0.242692	-0.210746	-0.264166	-0.223445	-0.269217	-0.251634	-0.214419	-0.262657	-0.0819763	0.0584603	0.00163079	0.176056	0.169149	0.00521	0.0116462	-0.103751	-0.0974986	-0.125843	-0.0716228	-0.103919	-0.364026	-0.338829	-0.493176	-0.521246	-0.251358	0.0191023	0.0204794	0.212086	0.0727335	0.175817	0.0819908	-0.0263802	0.0220746	-0.0846123	-0.274511	-0.289715	-0.174567
3	-0.0703199	0.0249043	-0.140448	-0.118551	-0.141663	-0.148213	-0.108336	-0.145966	-0.207782	-0.272031	-0.11008	-0.0682076	0.27144	0.467046	0.198681	0.338097	0.0567032	0.102898	-0.144555	-0.222109	-0.199835	-0.216936	-0.223108	-0.181804	-0.324065	-0.183192	-0.263408	-0.11832	-0.130337	-0.153547	-0.142038	0.204883	0.405965	0.625075	0.68553	0.450574	0.116739	-0.110389	0.00113143	-0.179405	0.0644375	-0.0271258	-0.136097	0.0704294	-0.0159915	-0.0807659	0.0717207	0.00262279	-0.0273727
4	-0.103445	-0.0439574	-0.417729	-0.331173	-0.355125	-0.34269	-0.130805	-0.0169346	-0.0676643	-0.103395	-0.0462977	0.278454	0.440079	0.592323	0.197224	0.276832	-0.174977	-0.139761	-0.608797	-0.60455	-0.374758	-0.220679	-0.169828	-0.147799	-0.235256	-0.0650942	-0.0839242	0.0751672	0.0864243	0.225374	0.127734	0.501278	0.661228	0.83157	0.691961	0.26394	-0.0205878	-0.247834	0.0431305	-0.235811	0.118211	0.009132	-0.0677125	0.136961	0.111471	0.0836178	0.0708854	0.0801586	0.152099
5	-0.273209	-0.281639	-0.306554	-0.171637	-0.232814	-0.280124	-0.139886	-0.0798248	-0.059315	-0.0335111	-0.0405311	-0.0565577	0.118356	0.302227	0.0860846	0.238585	-0.00416627	0.0853732	-0.165295	-0.170123	-0.167061	-0.101745	-0.0749829	-0.0644562	-0.0553546	-0.218987	-0.143882	-0.336635	-0.26615	-0.351158	-0.235746	0.483384	0.524908	0.907426	0.937007	0.781162	0.412288	0.0226434	0.19083	-0.0978041	0.0477411	-0.0420777	-0.0772056	-0.0912897	-0.160634	-0.15182	-0.151821	-0.2513	-0.404855
6	-0.325225	-0.3526	-0.347056	-0.284005	-0.271967	-0.224773	-0.243638	-0.328912	-0.316575	-0.316838	-0.187352	-0.0730849	0.109667	0.412689	0.140499	0.395338	0.10627	0.315007	-0.0333962	0.122847	-0.106298	-0.206956	-0.140172	-0.234685	-0.237204	-0.360866	-0.337475	-0.358998	-0.334406	-0.301539	-0.122196	0.574592	0.678495	1.24189	1.31061	1.22303	0.745602	0.167341	0.255611	-0.148214	0.2314	-0.117084	-0.152724	0.139395	-0.206544	-0.24055	0.0644012	-0.0425709	-0.440365
7	0.0881369	0.00912396	0.0249769	0.0865045	-0.0419399	-0.164748	-0.158701	-0.153097	0.089235	-0.0820496	0.205297	0.0158454	0.484737	0.769628	0.451959	0.597393	0.320982	0.348856	0.064294	0.00190918	-0.15886	-0.167389	-0.201002	0.0718148	-0.101327	0.106291	-0.00792386	0.0845742	0.0460283	0.0162177	0.0169831	0.901754	0.979688	1.49123	1.40935	1.1469	0.657775	0.0413097	-0.162005	-0.24525	-0.0622047	0.0465627	-0.0775162	0.0117454	0.119343	0.03085	0.0178216	0.036882	0.0703067
8	-0.380555	-0.469546	-0.472015	-0.378338	-0.556393	-0.680657	-0.509556	-0.439345	-0.374565	-0.479273	-0.250797	-0.0194652	0.213626	0.503685	0.0458171	0.194459	-0.179513	-0.177032	-0.4531	-0.594058	-0.484592	-0.387914	-0.405304	-0.269853	-0.412857	-0.252263	-0.401464	-0.0769871	-0.211691	-0.0275704	-0.142139	0.881887	0.779496	1.31514	1.06993	0.676283	0.316909	-0.0842851	-0.308504	-0.20041	-0.139747	-0.0971631	-0.216628	0.00607116	-0.0712447	-0.220061	0.0620841	0.110138	-0.0611348
9	-0.568425	-0.552157	-0.656813	-0.485173	-0.556915	-0.600796	-0.307459	-0.025161	0.144755	0.125699	0.0451786	-0.291394	0.00271456	0.364513	-0.104527	0.102554	-0.311078	-0.2533	-0.583548	-0.669893	-0.405355	-0.104632	-0.142899	0.176894	0.0995091	0.0785588	0.0804068	-0.166334	-0.0999372	-0.294654	-0.207354	0.581686	0.554987	1.0989	0.852026	0.480502	0.2018	-0.121517	-0.113209	-0.0894861	-0.10216	0.139423	0.0386563	-0.190565	0.0860656	0.0387606	-0.343989	-0.398676	-0.118886
10	-0.277906	-0.23311	-0.238049	-0.0557505	-0.0928016	-0.137678	0.101165	0.205123	0.252011	0.26556	0.175373	0.0155097	0.296257	0.728858	0.227098	0.483313	0.144628	0.239328	0.0111186	-0.0247043	-0.0114501	0.0945664	0.0854951	0.202387	0.197955	0.150068	0.159778	0.0179158	0.0164991	-0.0104654	0.0773155	0.787375	0.772112	1.40015	1.20952	0.934808	0.551752	0.116063	-0.254596	-0.00761865	-0.0778506	0.119453	0.0727466	-0.0290255	0.111004	0.0506914	-0.167671	-0.128179	-0.0523019
11	-0.115467	-0.0278072	-0.358924	-0.353783	-0.344164	-0.311401	-0.260768	-0.204315	-0.160242	-0.181373	-0.16051	-0.07203	0.667943	1.11433	0.363438	0.677331	0.0261978	0.23966	-0.317268	-0.182763	-0.166112	-0.101397	-0.0134499	-0.0823256	-0.0704343	-0.116319	-0.175012	-0.0430858	-0.129179	-0.00817331	-0.0342117	1.06877	0.992275	1.60695	1.38398	0.911896	0.527002	0.152903	0.011167	0.042558	0.110357	0.060009	0.0151482	0.133134	0.0530721	-0.088307	0.0189689	0.0584843	-0.0723061
12	-0.124307	0.039243	-0.060128	0.170932	0.0851008	-0.0209414	-0.0365249	-0.0389402	-0.0246525	-0.0182999	-0.131599	-0.172321	0.482935	0.920842	0.310031	0.605831	0.201494	0.303251	0.109715	0.000510935	-0.0847276	-0.0871607	-0.0459401	-0.0929367	-0.0538256	-0.038455	-0.0160312	-0.0301742	-0.0349436	0.000643872	-0.0930764	0.722619	0.632607	1.15274	1.01642	0.68455	0.376051	0.00932991	-0.036174	-0.15047	0.0668223	0.0101256	-0.00833355	0.0680029	0.0995869	0.0440185	-0.154712	-0.0513484	0.0423251
13	-0.168984	-0.104099	-0.183454	-0.0346244	-0.0916261	-0.109485	-0.0297678	-0.0559762	-0.139872	-0.157854	-0.150459	-0.0869969	0.252578	0.356607	0.0465184	0.0794052	-0.0685675	-0.0983079	-0.100254	-0.18076	-0.131429	-0.14055	-0.11513	-0.130589	-0.213386	-0.106786	-0.117151	-0.0857153	-0.0570427	-0.0894078	-0.185632	0.556437	0.317825	0.380607	0.114641	-0.102593	-0.093363	-0.117276	0.307295	-0.141074	0.304653	-0.00178754	-0.0908147	0.275771	0.0294759	-0.00533795	0.288584	0.202756	0.0606556
14	0.0174479	0.0393086	-0.0296176	-0.0158239	0.047178	0.144705	0.186659	0.0513692	-0.0907848	-0.126582	-0.125206	-0.12816	0.195344	0.168579	0.10281	0.10091	0.0781189	0.112162	0.122144	0.175788	0.112276	-0.0164792	-0.0393883	0.010031	-0.185942	-0.0971981	-0.176819	-0.0677134	-0.0708455	-0.0202642	0.0581158	0.298889	0.169327	0.103481	0.0729824	0.0602259	0.0947617	0.0720693	0.403975	-0.0302416	0.310542	0.148705	-0.0914506	0.179113	0.0439733	-0.0965637	0.0121954	-0.00531554	-0.0320483
15	-0.0832393	-0.142829	-0.147602	-0.0247652	-0.0614558	-0.0923182	-0.0189477	-0.0195208	-0.0413234	-0.0589814	-0.111049	-0.162631	0.0556839	-0.11688	-0.106463	-0.214166	-0.147193	-0.208553	-0.0794629	-0.113862	-0.0363984	-0.0226053	0.00668605	-0.0489969	-0.0557868	-0.115688	-0.0946895	-0.197864	-0.149669	-0.246438	-0.12243	0.0609896	-0.0186249	-0.205892	-0.3169	-0.338006	-0.165835	-0.0235433	-0.0730411	0.0376806	-0.0207069	0.0432262	0.0344819	-0.0585181	-0.000220045	-0.00406215	-0.246232	-0.204256	-0.115716
16	-0.0569552	-0.157363	-0.0453653	0.0880609	0.0137382	-0.0612015	0.0266066	-0.0561512	-0.129011	-0.182096	-0.114441	-0.0496231	0.178159	0.0372514	0.0766573	-0.0474521	0.0716639	-0.0428979	0.10715	0.0135659	-0.0216556	-0.0912466	-0.0596253	-0.161463	-0.200268	-0.185111	-0.249309	-0.143681	-0.186413	-0.129737	-0.106229	0.186681	0.246577	0.0938249	0.116472	0.0913106	0.0235467	-0.0222488	-0.199409	-0.0669511	0.00564317	-0.117014	-0.126145	0.122991	-0.120052	-0.183157	0.218315	0.133424	-0.183244
17	0.0696588	-0.00725365	0.12083	0.202052	0.144212	0.0812312	0.21298	0.229309	0.180786	0.197429	0.0923281	-0.0432243	0.130289	0.0798503	0.106136	0.0759048	0.141931	0.0896492	0.188982	0.0885306	0.0890301	0.109714	0.147941	0.126801	0.123277	0.0930572	0.0638871	0.0197702	-0.0243865	-0.0279301	0.0312483	0.248803	0.186831	0.191925	0.256617	0.259242	0.115177	0.0149095	-0.0837231	0.0081732	0.129257	0.053049	0.0296538	0.22878	0.0498574	-0.0201607	0.246946	0.197734	-0.0510871
18	0.167003	0.160323	-0.00321342	-0.100336	-0.176039	-0.261488	-0.270847	-0.104428	-0.0192457	0.102876	-0.0337097	0.106313	0.284517	0.23132	0.0842428	0.0593081	-0.118437	-0.172745	-0.31185	-0.44249	-0.375311	-0.215977	-0.207089	-0.107676	-0.00567315	-0.0419317	0.0277647	-0.00663853	-0.0229569	0.0882768	0.219952	0.400015	0.220932	0.216429	0.0612934	-0.171904	-0.290279	-0.416778	-0.072134	-0.372517	-0.105279	-0.193887	-0.194748	-0.182765	-0.0986073	-0.140927	-0.370897	-0.322676	-0.118661
[truncated: 923 more columns]

## Sheet: time series subj03 V1 c6
Timepoints	vox1	vox2	vox3	vox4	vox5	vox6	vox7	vox8	vox9	vox10	vox11	vox12	vox13	vox14	vox15	vox16	vox17	vox18	vox19	vox20	vox21	vox22	vox23	vox24	vox25	vox26	vox27	vox28	vox29	vox30	vox31	vox32	vox33	vox34	vox35	vox36	vox37	vox38	vox39	vox40	vox41	vox42	vox43	vox44	vox45	vox46	vox47	vox48	vox49
-4	-0.0376252	-0.0745823	0.0195297	0.117269	0.138186	0.177599	0.216631	0.264959	0.201175	0.34895	0.0747692	0.0603048	-0.304926	-0.365756	-0.123096	-0.137222	0.016892	0.0600097	0.101394	0.206832	0.234073	0.278317	0.302219	0.146498	0.350269	0.0778104	0.209477	0.0080637	0.0426075	0.000828646	-0.0185916	-0.371939	-0.277198	-0.343546	-0.144622	0.0597904	0.114941	0.195402	-0.0354788	0.266696	-0.157944	0.0632892	0.192849	-0.200309	0.00260882	0.0537597	-0.191393	-0.190867	-0.0753473
-3	0.034705	-0.0109	0.114057	0.112628	0.142291	0.16279	0.174795	0.25142	0.238756	0.32852	0.141192	-0.0420635	-0.41843	-0.682153	-0.221992	-0.360928	-0.0342661	-0.0699228	0.153903	0.180113	0.270282	0.340132	0.29661	0.346286	0.425312	0.144137	0.260937	-0.0497522	0.0212856	-0.0613205	-0.039941	-0.464373	-0.490156	-0.769446	-0.600484	-0.292662	-0.0269725	0.249728	-0.316234	0.407744	-0.292942	0.212822	0.259963	-0.276935	0.0103693	0.0897319	-0.290641	-0.288996	-0.135636
-2	0.256868	0.225775	0.257466	0.140302	0.0714609	-0.0130794	-0.1221	-0.130171	0.0267231	-0.105914	0.178571	-0.267701	-0.0492147	-0.217697	-0.0565845	-0.204463	-0.0431548	-0.188412	-0.00365175	-0.161834	-0.162751	-0.176366	-0.311161	-0.00288946	-0.172259	-0.134489	-0.238021	-0.23222	-0.237428	-0.392332	-0.221172	-0.117756	-0.267712	-0.469671	-0.589762	-0.57546	-0.374972	-0.253979	-0.192518	-0.236791	-0.322955	-0.153651	-0.251661	-0.442675	-0.263207	-0.309021	-0.522463	-0.577882	-0.405245
-1	0.100313	0.058324	0.054302	0.0738918	0.0408712	-0.00577414	0.120266	0.148855	0.127901	0.0649858	0.168979	0.0142506	-0.170463	-0.248005	-0.192617	-0.25232	-0.222474	-0.270832	-0.234556	-0.287532	-0.117502	-0.0594387	-0.11063	-0.0468388	-0.120403	-0.0363454	-0.0991746	0.0227136	-0.0107692	-0.0308671	-0.108945	-0.484764	-0.411642	-0.451516	-0.465487	-0.484019	-0.368042	-0.230421	0.272192	-0.132907	0.0665743	-0.0845127	-0.10317	-0.0534053	-0.0631039	-0.0836989	-0.12769	-0.115417	-0.0510627
0	-0.063233	-0.00598453	-0.0464275	-0.007148	0.0744941	0.171569	0.151788	0.0379492	-0.104106	-0.0813493	-0.0483672	0.0623826	-0.0955267	-0.257862	-0.089814	-0.188325	-0.0262016	-0.0491113	0.0898747	0.136424	0.095368	-0.0168905	-0.0892707	-0.0543705	-0.144916	-0.0676833	-0.104832	0.0852179	0.0742616	0.224735	0.128202	-0.391323	-0.26354	-0.490678	-0.474888	-0.35029	-0.182471	-0.0319202	0.164209	-0.0438716	0.0677394	0.0245081	-0.0655066	-0.00652096	0.00124709	-0.0377422	-0.112179	-0.0785395	0.0545392
1	-0.169491	-0.0917592	0.0273715	0.26356	0.301065	0.355379	0.338979	0.0835575	-0.141704	-0.174457	-0.108253	-0.058389	0.0274505	0.0494603	0.0644971	0.0592739	0.223233	0.193736	0.431575	0.393669	0.218584	-0.0310899	-0.086533	-0.156186	-0.302077	-0.223775	-0.244746	-0.222531	-0.139609	-0.209332	-0.0264379	0.04019	0.0800597	0.0268183	-0.0363922	0.0649427	0.0555752	0.0468411	-0.0245831	-0.100867	0.0709792	-0.0264701	-0.132929	0.0931936	-0.087639	-0.0884994	0.100602	0.0213751	-0.135645
2	-0.0274997	0.0135542	0.314978	0.434596	0.38082	0.335362	0.061607	-0.103995	-0.0436866	-0.0875354	-0.00927783	-0.101278	-0.402341	-0.294353	0.0361692	0.0951894	0.401392	0.400175	0.617103	0.57325	0.294027	0.0995406	0.104471	0.0483585	0.043506	-0.054269	-0.0664532	-0.130403	-0.0986137	-0.193734	-0.176763	-0.396165	-0.202079	-0.116767	0.148244	0.469825	0.338667	0.281117	-0.0622291	0.174255	0.173975	0.0759277	0.102845	0.380358	-0.00625284	-0.00395146	0.653588	0.530398	-0.14782
3	0.0649132	0.104017	0.0611144	0.130634	0.166494	0.215429	0.125405	0.14731	0.382075	0.251124	0.484542	0.161138	-0.114591	-0.0743117	0.283794	0.382927	0.389385	0.498285	0.185538	0.266539	0.125268	0.12676	0.0695339	0.326293	0.219182	0.28632	0.212118	0.162777	0.191461	0.00927922	0.042301	-0.0867808	0.33903	0.424987	0.905649	1.08044	0.508874	0.116717	0.145229	0.0161289	0.320323	0.180623	0.109373	0.434158	0.181591	0.119765	0.546994	0.457192	0.0522288
4	0.0543568	0.0796226	-0.232781	-0.353376	-0.286738	-0.162865	-0.172849	-0.0888193	-0.0250299	-0.0336033	-0.0802789	-0.109216	0.245334	0.377533	0.229787	0.426849	0.00737514	0.226048	-0.353238	-0.193459	-0.186153	-0.106927	-0.139012	0.0803069	-0.033438	-0.136772	-0.128787	-0.305391	-0.253412	-0.348682	-0.133538	0.499626	0.60047	0.904709	0.993871	0.826206	0.444076	0.0190974	0.387708	-0.125107	0.371682	0.131533	-0.0270611	0.298764	-0.0482901	-0.0895661	0.27397	0.143564	-0.356179
5	0.161585	0.265043	-0.0797065	-0.226845	-0.242999	-0.247005	-0.312906	-0.237723	-0.208835	-0.205928	-0.164567	-0.136919	0.667538	1.03701	0.375084	0.641682	0.0378822	0.179727	-0.287704	-0.301891	-0.250656	-0.170698	-0.18552	-0.067332	-0.125229	-0.0564124	-0.0927265	-0.02771	-0.0682068	-0.0580484	-0.0481382	0.871404	0.772204	1.30793	1.03676	0.559423	0.354721	0.049191	-0.0555051	-0.0629678	-0.0717096	0.0557982	-0.0205935	-0.077471	0.0703249	0.00640032	-0.194418	-0.0956519	0.0896033
6	-0.0443914	0.0926205	-0.289611	-0.367371	-0.31357	-0.219827	-0.312462	-0.248446	-0.108912	-0.140427	0.025717	0.0274747	0.438701	0.800482	0.218382	0.525067	-0.0738112	0.173162	-0.41437	-0.236297	-0.30561	-0.255284	-0.230142	-0.146316	-0.143656	-0.0578514	-0.159466	0.0446231	-0.097606	-0.0254365	-0.0302868	0.626313	0.561213	1.07827	0.916626	0.555457	0.221115	-0.173134	-0.361404	-0.32273	-0.258885	-0.217733	-0.237769	-0.117016	-0.104368	-0.242604	-0.113254	0.0341935	-0.0886951
7	-0.136367	-0.118827	-0.248721	-0.252142	-0.259767	-0.248505	-0.243847	-0.145423	0.019222	0.00984099	0.00538962	-0.356438	0.159902	0.320221	0.059933	0.195446	-0.0810971	0.0193569	-0.265352	-0.215335	-0.26952	-0.19079	-0.271913	-0.0131562	-0.0348062	-0.165488	-0.146337	-0.424831	-0.395057	-0.597108	-0.364075	0.345471	0.342424	0.642083	0.579315	0.395496	0.145355	-0.200206	-0.117936	-0.321747	-0.244448	-0.269781	-0.294212	-0.396604	-0.387647	-0.383512	-0.515949	-0.59914	-0.594612
8	-0.360878	-0.438352	-0.534335	-0.636415	-0.7127	-0.75929	-0.782102	-0.665212	-0.458141	-0.537905	-0.280823	-0.37734	-0.265352	-0.232404	-0.414432	-0.41051	-0.605473	-0.600212	-0.777269	-0.77095	-0.64801	-0.528281	-0.584512	-0.348052	-0.439399	-0.46015	-0.581414	-0.353648	-0.496078	-0.407811	-0.302961	-0.0304138	-0.16565	-0.0123655	-0.226224	-0.42911	-0.355911	-0.386465	0.0693277	-0.363827	-0.193441	-0.280451	-0.396032	-0.40685	-0.379151	-0.529352	-0.658926	-0.594858	-0.521746
9	-0.155684	-0.257867	-0.122641	-0.133852	-0.30394	-0.502611	-0.493227	-0.462421	-0.411205	-0.424811	-0.443042	-0.33236	-0.170927	-0.0900572	-0.159894	-0.182255	-0.189395	-0.295405	-0.263206	-0.422657	-0.38277	-0.342552	-0.342794	-0.368948	-0.328909	-0.417552	-0.461957	-0.334463	-0.431107	-0.317431	-0.318485	-0.0495749	-0.0224896	0.189779	0.120178	-0.00557721	-0.0966532	-0.178901	0.188496	-0.182883	0.106972	-0.234374	-0.200867	-0.00469017	-0.265121	-0.324065	-0.152869	-0.169449	-0.371358
10	-0.162882	-0.163665	-0.159738	-0.0986269	-0.130817	-0.125015	-0.0613142	-0.128449	-0.221391	-0.167967	-0.326102	0.0191258	0.00811247	0.216355	-0.00887719	0.0740864	-0.0462699	0.00370237	-0.117953	-0.0244759	-0.126133	-0.196328	-0.185923	-0.269715	-0.23604	-0.228149	-0.190104	-0.157158	-0.143793	-0.0321041	0.0198156	0.1203	0.154656	0.401113	0.30784	0.205059	0.00110206	-0.176154	0.382527	-0.279527	0.256769	-0.190349	-0.250585	0.141373	-0.138882	-0.212861	-0.0991069	0.011636	-0.122837
11	-0.166546	-0.243503	0.0971265	0.34508	0.287095	0.267009	0.399382	0.262986	0.171593	0.187077	0.110578	0.079974	-0.19502	-0.0638967	-0.0872088	-0.0221154	0.141956	0.164449	0.399598	0.404877	0.19687	0.0462919	0.032428	0.0449422	-0.0205313	0.13805	0.154743	0.114473	0.171767	0.121381	0.159149	-0.00142088	-0.0748388	0.127265	0.119641	0.272286	0.176659	-0.0352225	0.352414	-0.235252	0.338961	0.0142281	-0.0945101	0.326322	0.124028	0.0790031	0.256392	0.289254	0.196211
12	0.379655	0.291413	0.428418	0.426426	0.405064	0.40462	0.30484	0.129482	0.250466	0.0855971	0.374466	0.228652	0.163834	0.0488092	0.186634	0.13028	0.301029	0.297451	0.444834	0.48356	0.199992	-0.00294807	0.0108111	0.143954	-0.0674951	0.244256	0.112161	0.23895	0.271771	0.148304	0.254108	0.0975061	0.0463817	-0.0100375	-0.0426137	0.110302	0.141351	-0.0219335	0.00239191	-0.258296	0.348362	0.0657346	-0.101124	0.557855	0.196517	0.0814209	0.62507	0.60834	0.240936
13	0.284058	0.355523	0.0130869	-0.119547	0.0274368	0.264714	0.128231	0.0839913	0.190006	0.177166	0.310936	0.101028	0.488893	0.308468	0.279066	0.312447	0.123642	0.331204	0.0298067	0.336363	0.142191	0.0609813	0.09342	0.205029	0.12905	0.172334	0.150782	0.109341	0.0926892	0.0343647	0.0231616	0.592214	0.377905	0.23081	0.176021	0.192333	0.0995142	-0.0144715	-0.177823	-0.117164	0.0110813	0.0349141	-0.0680718	0.214739	0.0186623	-0.0404361	0.39364	0.40857	-0.0191124
14	0.185131	0.177039	0.0193909	0.0587017	0.0387016	0.0372387	0.0626977	0.17339	0.356568	0.265858	0.485217	0.167911	0.428207	0.302304	0.259445	0.221386	0.11347	0.122064	0.0132569	0.0184228	0.135936	0.24851	0.195868	0.425374	0.336453	0.30425	0.284978	0.204281	0.237155	0.162081	0.176715	0.513105	0.435331	0.350512	0.312964	0.206557	0.153654	0.220127	0.41968	0.345535	0.282546	0.317197	0.274438	0.102369	0.207653	0.212512	-0.0727517	-0.139563	0.110667
15	0.107455	0.041952	0.0215318	0.0175321	0.083038	0.150723	0.263873	0.258422	0.0505304	0.199554	0.0313721	-0.0503133	-0.0943781	-0.387474	-0.0214796	-0.155138	-0.00141512	0.00598545	-0.0371245	0.0786171	0.120551	0.127362	0.169171	-0.059159	0.0863356	-0.123292	0.0296134	-0.192526	-0.0793734	-0.133553	0.109882	-0.0926739	-0.0921152	-0.293558	-0.0996155	0.0803715	0.109733	0.0772569	-0.11817	0.0554438	-0.241484	-0.106025	0.0259136	-0.412422	-0.153105	-0.0313712	-0.599082	-0.651426	-0.243807
16	-0.0470383	-0.103461	-0.0307531	0.0737211	0.0878807	0.0719613	0.215355	0.237008	0.0496381	0.26868	-0.171307	-0.183162	-0.114419	-0.204387	-0.092284	-0.115125	-0.0271197	0.00905465	0.0460566	0.132941	0.142391	0.167432	0.172507	-0.0808434	0.203377	-0.0922804	0.0697646	-0.109725	-0.0934681	-0.0411429	0.00858848	-0.069817	-0.0990334	-0.120459	-0.0247074	0.0920631	0.100347	0.086146	-0.153007	0.0964601	-0.36415	-0.210922	0.00817691	-0.498737	-0.226075	-0.127533	-0.665311	-0.576299	-0.206237
17	0.189008	0.24533	0.276579	0.268361	0.249193	0.232673	0.241508	0.219833	0.0904596	0.200037	-0.0947743	0.0410848	0.00818098	0.0787823	0.0977756	0.0889887	0.171653	0.122546	0.217859	0.174056	0.164508	0.144288	0.127134	0.036235	0.137657	0.0457809	0.126684	0.0261121	0.0636937	0.122162	0.000211291	-0.217029	-0.126034	-0.1457	-0.138402	-0.116865	-0.0302203	0.0474861	0.262401	0.0679676	0.121357	0.0241236	0.0746087	-0.036002	0.0427574	0.0610388	-0.302671	-0.229811	0.0435603
18	-0.156373	-0.164881	-0.0917348	-0.0972852	-0.128529	-0.12411	-0.112251	0.0605116	0.268745	0.241519	0.271027	-0.0600914	-0.47761	-0.566089	-0.32711	-0.419495	-0.235682	-0.300786	-0.181422	-0.19507	-0.0360934	0.130342	0.0861892	0.308368	0.313131	0.168	0.221873	-0.109845	-0.0167729	-0.224351	-0.221215	-0.548973	-0.506381	-0.657375	-0.63129	-0.50914	-0.297638	-0.0401608	0.0314241	0.176507	0.0425594	0.0822762	0.146722	-0.0488872	-0.031344	0.0601117	-0.187323	-0.261572	-0.188504
[truncated: 923 more columns]

## Sheet: time series subj03 V1 c7
Timepoints	vox1	vox2	vox3	vox4	vox5	vox6	vox7	vox8	vox9	vox10	vox11	vox12	vox13	vox14	vox15	vox16	vox17	vox18	vox19	vox20	vox21	vox22	vox23	vox24	vox25	vox26	vox27	vox28	vox29	vox30	vox31	vox32	vox33	vox34	vox35	vox36	vox37	vox38	vox39	vox40	vox41	vox42	vox43	vox44	vox45	vox46	vox47	vox48	vox49
-4	0.0914813	-0.107269	0.101363	0.107389	-0.0305577	-0.224345	-0.210121	-0.316559	-0.324596	-0.404978	-0.271497	-0.254503	-0.159141	-0.467237	-0.216043	-0.501348	-0.171181	-0.38647	-0.0461678	-0.155764	-0.192614	-0.29097	-0.332591	-0.36989	-0.392377	-0.326628	-0.359048	-0.228343	-0.265754	-0.293884	-0.322196	-0.372741	-0.36339	-0.617289	-0.68385	-0.59882	-0.360313	-0.212184	-0.251031	-0.234806	-0.228162	-0.265613	-0.23094	-0.165672	-0.227619	-0.205931	-0.110605	-0.0871285	-0.140366
-3	-0.00126337	-0.118565	-0.041811	-0.0654225	-0.163901	-0.283855	-0.22494	-0.300297	-0.330796	-0.401315	-0.270903	-0.24384	-0.0685714	-0.231033	-0.175181	-0.374454	-0.225873	-0.387698	-0.223507	-0.288629	-0.292742	-0.357303	-0.404815	-0.381701	-0.451	-0.3212	-0.43243	-0.185541	-0.296934	-0.280436	-0.345823	-0.307793	-0.222737	-0.376812	-0.501654	-0.549381	-0.44292	-0.354772	-0.196453	-0.363603	-0.225589	-0.321389	-0.367481	-0.21631	-0.264494	-0.357728	-0.241306	-0.191538	-0.171212
-2	-0.196535	-0.246897	-0.164089	-0.210954	-0.36595	-0.51327	-0.449742	-0.391962	-0.380935	-0.401391	-0.31168	-0.154285	-0.283515	-0.330786	-0.313687	-0.479217	-0.365327	-0.602832	-0.4194	-0.677255	-0.540304	-0.467153	-0.520541	-0.366948	-0.461577	-0.324375	-0.428812	-0.16608	-0.287699	-0.14695	-0.15341	-0.367549	-0.319886	-0.452303	-0.617086	-0.762539	-0.702768	-0.572408	0.155817	-0.460548	-0.0506812	-0.331688	-0.42791	-0.204588	-0.29398	-0.401293	-0.413226	-0.326003	-0.209384
-1	-0.25799	-0.391219	-0.171082	-0.0888689	-0.208916	-0.326402	-0.206265	-0.162939	-0.0982708	-0.124752	-0.165174	-0.376751	-0.434932	-0.568192	-0.357949	-0.515572	-0.285566	-0.428152	-0.245888	-0.333475	-0.308245	-0.265669	-0.295008	-0.195366	-0.211049	-0.275583	-0.245937	-0.491716	-0.436267	-0.605828	-0.331059	-0.314539	-0.343169	-0.456534	-0.451815	-0.37793	-0.424306	-0.416758	-0.00536674	-0.370514	-0.172497	-0.379534	-0.315697	-0.373504	-0.431711	-0.334879	-0.539091	-0.629461	-0.541231
0	-0.201796	-0.373655	-0.0656199	0.00864396	-0.179083	-0.382083	-0.226341	-0.124795	0.0942782	-0.0573891	0.197641	0.0112122	-0.575114	-0.852709	-0.526554	-0.795306	-0.413531	-0.65367	-0.252042	-0.443711	-0.291822	-0.182319	-0.258302	0.0185392	-0.100144	0.0596416	-0.0652902	0.08691	0.0258546	0.0550802	-0.0106242	-0.388332	-0.641146	-0.879344	-0.994763	-0.868058	-0.59999	-0.358337	-0.10978	-0.20181	-0.193554	-0.17813	-0.186669	-0.249477	-0.128193	-0.160002	-0.382612	-0.301311	-0.053217
1	-0.0898488	-0.149552	-0.106235	-0.225656	-0.25756	-0.247547	-0.172833	-0.056371	0.0726309	-0.0665864	0.149163	-0.423546	-0.518662	-0.668833	-0.4028	-0.475876	-0.377589	-0.39682	-0.379302	-0.391866	-0.134788	0.00449031	-0.0629578	0.178052	0.0121703	0.0342318	-0.197615	0.0115015	-0.165957	-0.249531	-0.342795	-0.349075	-0.522047	-0.648024	-0.596485	-0.49256	-0.3093	-0.0260401	-0.154083	0.195351	-0.286996	0.0886455	-0.0158857	-0.351428	-0.057377	-0.240332	-0.52464	-0.371635	-0.145938
2	-0.130243	-0.260927	-0.0357326	0.000759695	-0.00983839	0.0314314	0.0377795	-0.0226533	0.0539457	-0.0507041	0.116114	0.157209	-0.583698	-0.662239	-0.268449	-0.352476	-0.0682969	-0.0840245	0.000104293	0.108118	0.0281402	-0.039705	-0.08872	0.026648	-0.0700265	0.0236548	-0.0680799	0.0677059	-0.0175159	0.0927198	0.11641	-0.387842	-0.349036	-0.427337	-0.294063	-0.0174844	-0.0419671	-0.0481854	-0.276595	-0.0829784	-0.174459	-0.0163969	-0.0843249	-0.176438	-0.000299063	-0.0865471	-0.355222	-0.303413	-0.03106
3	-0.0862025	-0.158581	0.0257588	0.233426	0.256273	0.282074	0.443991	0.221825	0.0636738	-0.079403	0.070565	0.0998435	-0.0902159	-0.0974731	0.181075	0.182001	0.348568	0.38291	0.354943	0.443929	0.279257	0.0733016	0.0286427	0.00177743	-0.192906	-0.0345618	-0.218046	0.126614	0.00547684	0.228567	0.273314	-0.0412124	0.314005	0.356453	0.727287	0.935422	0.536023	0.225807	0.0913013	0.0106051	0.355197	0.171361	0.00323382	0.344823	0.16599	-0.0206223	0.0140887	0.0439061	0.0376912
4	-3.42354e-05	-0.0596166	-0.196911	-0.106435	-0.245992	-0.362571	-0.170403	-0.0680913	-0.021058	-0.141947	-0.0333326	-0.165665	0.321596	0.273242	0.181458	0.152985	-0.0659454	-0.122058	-0.378427	-0.511876	-0.314093	-0.178009	-0.196568	-0.0372889	-0.196435	-0.196794	-0.347884	-0.154309	-0.304721	-0.21393	-0.174919	0.558601	0.621318	0.681535	0.642995	0.376669	0.0980556	-0.123795	0.215664	-0.122128	0.29108	0.143658	-0.0923411	0.124505	0.0299611	-0.222585	-0.319462	-0.304077	-0.287965
5	-0.122984	-0.117863	-0.508604	-0.49695	-0.500628	-0.435889	-0.169761	-0.0671341	-0.21054	-0.127518	-0.210847	-0.0512368	0.678349	0.877818	0.34322	0.500986	-0.103724	0.0050909	-0.611597	-0.569113	-0.399246	-0.26083	-0.216032	-0.277486	-0.284758	-0.361297	-0.32661	-0.324845	-0.299176	-0.280251	-0.0857975	1.27922	1.18876	1.55059	1.29121	0.782337	0.330459	-0.148603	0.324661	-0.27628	0.424575	0.0215594	-0.113452	0.331022	-0.00532451	-0.127554	-0.0285055	0.0156747	-0.310351
6	-0.380933	-0.364296	-0.582373	-0.429198	-0.467408	-0.458381	-0.273343	-0.322072	-0.323133	-0.438494	-0.156133	-0.00694231	0.815308	1.22192	0.504987	0.77001	0.173601	0.30894	-0.198147	-0.177969	-0.257195	-0.292653	-0.292936	-0.202004	-0.400264	-0.33905	-0.463353	-0.254767	-0.346959	-0.193347	0.0140347	1.67999	1.61969	2.25958	1.99543	1.49048	0.866037	0.160289	0.323248	-0.175748	0.47013	0.185981	-0.0434791	0.347653	0.114119	-0.0769003	-0.0261922	-0.069296	-0.261875
7	-0.448213	-0.381283	-0.761878	-0.514262	-0.61037	-0.660164	-0.333503	-0.216864	-0.242729	-0.336289	-0.347218	-0.383969	0.873064	1.52884	0.474281	0.897226	-0.05044	0.154866	-0.653606	-0.656097	-0.476883	-0.314285	-0.287819	-0.211387	-0.364703	-0.417289	-0.488022	-0.489359	-0.524556	-0.491093	-0.26141	1.67686	1.66626	2.61199	2.33907	1.56077	0.826042	0.0531818	0.471794	-0.185016	0.508728	0.130791	-0.0960994	0.169996	-0.0093043	-0.191887	-0.600584	-0.5612	-0.449438
8	-0.131802	-0.0604553	-0.388728	-0.27382	-0.301376	-0.291487	-0.0872837	-0.135898	-0.31826	-0.299442	-0.328546	-0.325887	0.976551	1.61414	0.685915	1.10039	0.259759	0.475014	-0.298328	-0.257236	-0.335383	-0.35754	-0.254229	-0.405665	-0.485795	-0.527207	-0.493226	-0.565284	-0.525197	-0.532871	-0.310771	1.81918	1.73923	2.64353	2.42953	1.77512	0.987048	0.0165427	0.174423	-0.447588	0.301839	-0.0253594	-0.205244	0.0560914	-0.0668458	-0.169722	-0.532918	-0.583488	-0.48758
9	-0.252075	-0.185211	-0.732502	-0.602175	-0.668203	-0.73919	-0.477194	-0.396162	-0.25225	-0.480534	-0.104588	-0.0716445	1.17912	1.69648	0.558639	0.911026	-0.1138	0.0613201	-0.790872	-0.821103	-0.763457	-0.653924	-0.634742	-0.349644	-0.680461	-0.553667	-0.790266	-0.43054	-0.622001	-0.412155	-0.28952	2.0921	1.81303	2.66819	2.18017	1.28694	0.519347	-0.400844	0.0753329	-0.765016	0.321693	-0.0747105	-0.536676	0.201451	-0.184801	-0.591114	-0.312298	-0.31132	-0.731809
10	-0.266212	-0.213559	-0.414718	-0.22183	-0.317728	-0.389675	-0.197583	-0.235284	-0.331137	-0.322294	-0.302912	-0.0122019	1.05688	1.67596	0.604787	0.975203	0.22236	0.370425	-0.128845	-0.159326	-0.254171	-0.27691	-0.173295	-0.331086	-0.347381	-0.313312	-0.373616	-0.124823	-0.24796	-0.0375029	-0.150126	1.92017	1.70042	2.63651	2.15518	1.47972	0.957854	0.16786	0.0412153	-0.246105	0.332263	0.0502518	-0.051963	0.414368	0.122528	-0.0457401	0.286994	0.260657	-0.0876324
11	0.0236681	0.0465583	-0.222137	-0.304732	-0.278691	-0.194615	-0.166588	-0.122634	-0.0528626	-0.0170652	0.0224903	-0.0631859	1.00207	1.52313	0.643899	1.00716	0.286837	0.541248	-0.0616055	0.11311	-0.00174289	0.0259546	0.098999	0.120791	0.106099	0.0239843	0.0577731	-0.105557	-0.0489719	-0.164318	-0.0997542	1.50871	1.42814	2.26844	2.01148	1.49603	1.06259	0.428726	0.617014	0.122397	0.616611	0.277872	0.183181	0.510152	0.224932	0.146196	0.288968	0.267076	-0.0159716
12	0.220277	0.355717	0.113709	0.141423	0.18418	0.213626	0.237459	0.174782	0.0453492	0.0940442	-0.0646037	0.0901763	0.913929	1.49088	0.540097	0.957987	0.303738	0.56426	0.19942	0.29897	0.232392	0.177033	0.23741	0.0767809	0.096608	-0.0371856	-0.00329683	-0.0671865	-0.0389736	-0.00271146	-0.0409475	1.14103	0.894373	1.72977	1.36078	0.912766	0.794205	0.457805	0.349901	0.220316	0.271836	0.241431	0.223747	0.245738	0.158323	0.136025	0.18883	0.236019	-0.0532864
13	0.0666151	0.128721	0.0515434	0.120353	0.119901	0.142596	0.181811	0.10703	-0.0835329	0.00521028	-0.187197	-0.0685491	0.522873	0.923446	0.251858	0.522556	0.137377	0.285217	0.143856	0.191546	0.152028	0.0888225	0.218868	-0.111677	-0.00664353	-0.0850021	-0.019599	-0.0902394	-0.0377276	-0.0372461	-0.115886	0.644655	0.459491	0.978686	0.674797	0.384477	0.376072	0.248353	-0.245615	0.123992	-0.134157	-0.104919	0.0279049	0.0465366	-0.0811191	-0.00740875	0.346245	0.267566	-0.0138925
14	0.133028	0.207439	0.254428	0.262755	0.221457	0.166665	0.066008	0.125413	0.196795	0.257752	0.147099	0.0441805	0.170015	0.406414	0.142057	0.248386	0.205158	0.20177	0.336965	0.262179	0.262264	0.305917	0.299806	0.308453	0.427968	0.266961	0.393876	0.0766693	0.176888	0.0278744	0.0421407	0.0292351	0.00999954	0.210065	0.0812071	0.000192523	0.156706	0.320911	-0.130803	0.414515	-0.163502	0.203604	0.368593	-0.12328	0.163043	0.325759	0.0403764	-0.0353766	0.173155
15	-0.0825634	0.0670271	0.12312	0.262687	0.308301	0.383532	0.329246	0.296925	0.366499	0.318417	0.343472	0.164974	-0.217196	-0.152035	-0.0982104	-0.0105598	0.103313	0.194861	0.348858	0.434934	0.390394	0.346504	0.260703	0.365208	0.358535	0.350999	0.34	0.22922	0.236039	0.177771	0.175478	-0.374468	-0.388981	-0.370307	-0.316145	-0.119998	0.123243	0.311597	-0.107194	0.347859	-0.106614	0.202962	0.282691	-0.0829313	0.19814	0.251878	-0.127677	-0.061065	0.213347
16	-0.355993	-0.382165	-0.168774	-0.0437825	-0.0686363	-0.0726322	0.0629668	0.124672	0.0518222	0.118915	0.0210514	0.111512	-0.722109	-0.713577	-0.509592	-0.520885	-0.304597	-0.338389	-0.12342	-0.174811	-0.0394691	0.0358617	-0.0121501	0.00451071	0.061026	0.0943057	0.131814	0.116496	0.116332	0.132808	0.076777	-0.904378	-0.779358	-0.815272	-0.663019	-0.478316	-0.277708	-0.0999977	-0.210447	0.0124998	-0.309711	-0.06784	0.0119834	-0.251848	0.0133143	0.063586	-0.164813	-0.0654524	0.171412
17	-0.277149	-0.256677	-0.122111	-0.0795486	-0.116222	-0.115455	-0.209791	-0.231486	-0.248185	-0.177879	-0.267992	0.0716743	-0.548685	-0.474198	-0.367007	-0.329995	-0.204558	-0.193749	-0.0906024	-0.0856054	-0.165795	-0.20084	-0.179134	-0.261427	-0.149	-0.078094	0.019763	0.0199791	0.0526121	0.164977	0.0182851	-0.67119	-0.574705	-0.551977	-0.462122	-0.327282	-0.282867	-0.239277	-0.123231	-0.23859	-0.243228	-0.280464	-0.172634	-0.225846	-0.112014	-0.0255917	-0.104503	-0.0971141	0.15308
18	-0.163746	-0.191743	0.0161498	0.0601642	-0.0373187	-0.128229	-0.128662	-0.171225	-0.205465	-0.217627	-0.22467	-0.108036	-0.391427	-0.412323	-0.266743	-0.375709	-0.120486	-0.284329	4.98444e-06	-0.1538	-0.157835	-0.194661	-0.200593	-0.278041	-0.236714	-0.280781	-0.285451	-0.25811	-0.292707	-0.146886	-0.00413342	-0.546465	-0.452957	-0.558573	-0.591656	-0.518345	-0.393414	-0.245357	-0.489682	-0.195626	-0.523535	-0.408117	-0.261866	-0.456887	-0.40281	-0.318297	-0.218968	-0.318695	-0.379165
[truncated: 923 more columns]

## Sheet: time series subj03 V1 c8
Timepoints	Vox1	vox2	vox3	vox4	vox5	vox6	vox7	vox8	vox9	vox10	vox11	vox12	vox13	vox14	vox15	vox16	vox17	vox18	vox19	vox20	vox21	vox22	vox23	vox24	vox25	vox26	vox27	vox28	vox29	vox30	vox31	vox32	vox33	vox34	vox35	vox36	vox37	vox38	vox39	vox40	vox41	vox42	vox43	vox44	vox45	vox46	vox47	vox48	vox49
-4	0.109396	0.151675	0.0661048	0.139324	0.175211	0.208939	0.253016	0.342676	0.322045	0.408487	0.202535	0.328072	0.192507	0.304505	0.192622	0.313166	0.165359	0.260601	0.114342	0.153959	0.24975	0.347919	0.385707	0.321011	0.415609	0.264136	0.35812	0.201957	0.295341	0.345917	0.459547	0.190459	0.239276	0.410175	0.495289	0.445043	0.38155	0.342144	-0.13803	0.393105	0.145873	0.291633	0.381294	0.31272	0.254095	0.323854	0.336188	0.345329	0.16683
-3	0.0430743	0.186397	0.096152	0.0671647	0.155649	0.287124	0.188656	0.157771	0.143828	0.186697	0.187836	0.0381026	0.0179385	0.389725	0.0863827	0.371213	0.132579	0.321323	0.144442	0.232454	0.132742	0.0899272	0.0778886	0.130024	0.109957	0.252193	0.246063	0.262525	0.288555	0.237811	0.182206	-0.19646	-0.0877912	0.260784	0.335694	0.281526	0.225556	0.0799275	-0.0386781	-0.0278668	0.0129743	0.0954663	0.0633118	0.0112479	0.226679	0.190019	-0.197283	-0.0604776	0.353803
-2	-0.0442364	-0.00206903	-0.0535481	-0.0420828	-0.0827343	-0.103663	-0.0900278	0.0291135	0.107983	0.129443	0.0687831	-0.0981695	-0.104423	-0.01027	-0.0831375	-0.055793	-0.118748	-0.142494	-0.193471	-0.251593	-0.153574	-0.0332578	-0.0445543	0.0843561	0.0920506	0.104112	0.149102	-0.0228364	0.0396831	-0.0821486	-0.143484	-0.199072	-0.144156	-0.0838327	-0.114721	-0.205365	-0.189367	-0.172437	0.263235	-0.0931559	0.147323	-0.0296239	-0.00881015	0.0379037	0.00678529	0.0496644	-0.0710146	-0.0840299	0.0233516
-1	-0.404023	-0.404389	-0.273124	-0.0703627	-0.00962651	0.0811498	0.225572	0.193321	0.0594229	0.115902	-0.0698556	-0.117579	-0.389525	-0.433142	-0.325097	-0.328693	-0.169205	-0.122143	0.0350808	0.138222	0.159877	0.135349	0.121091	0.0488532	0.0803522	-0.0468139	-0.0318567	-0.179287	-0.182549	-0.243303	-0.145845	-0.232994	-0.328788	-0.38022	-0.337884	-0.151963	0.00964436	0.105394	0.0959715	0.115849	-0.0611239	-0.0560742	0.00544856	-0.1469	-0.142274	-0.112285	-0.148376	-0.183777	-0.216415
0	-0.369815	-0.392236	-0.37492	-0.297818	-0.281182	-0.202984	-0.176215	-0.152614	-0.0994525	-0.110804	-0.161044	0.0273258	-0.588482	-0.667875	-0.464657	-0.502207	-0.399116	-0.356425	-0.379441	-0.246609	-0.242932	-0.224872	-0.280459	-0.129358	-0.172607	-0.10182	-0.0773724	-0.111292	-0.0929215	0.0110593	0.175405	-0.542499	-0.549572	-0.68291	-0.588685	-0.43994	-0.361173	-0.332244	0.019302	-0.3229	-0.201386	-0.24382	-0.257421	-0.316218	-0.214756	-0.16725	-0.350791	-0.345552	-0.130878
1	0.0196399	-0.0566822	0.0899337	-0.0121198	-0.0285421	-0.0179677	-0.115141	-0.211803	-0.206682	-0.202609	-0.0894899	-0.185046	-0.295879	-0.463444	-0.105559	-0.216973	0.0332882	-0.0214882	0.0931866	0.0885357	-0.0789905	-0.194204	-0.205568	-0.152157	-0.224504	-0.149327	-0.17625	-0.177693	-0.167044	-0.275168	-0.226568	-0.401597	-0.286044	-0.460395	-0.239122	-0.032371	-0.108976	-0.169294	-0.0141193	-0.250843	-0.208233	-0.199078	-0.253621	-0.316746	-0.194505	-0.214854	-0.364558	-0.361239	-0.147606
2	-0.333626	-0.232426	-0.320298	-0.283539	-0.190421	-0.0300413	-0.0222441	0.056186	0.152049	0.193485	0.214071	0.0742196	-0.214795	-0.209759	-0.148165	-0.087893	-0.10374	0.00607102	-0.0843911	0.054982	0.0460931	0.10406	0.0429083	0.258124	0.231987	0.1663	0.147858	0.0865488	0.00868241	0.0420457	0.0215809	-0.393835	-0.13183	-0.218632	-0.0475561	0.0459798	-0.0556458	-0.0178781	0.105389	0.0740138	0.139429	0.118055	0.0427778	0.10671	0.0429757	-0.0384331	-0.0126124	-0.00911412	-0.0593291
3	-0.288021	-0.267144	-0.346067	-0.27459	-0.249746	-0.169552	-0.0988447	-0.0450138	0.141009	0.00740203	0.172289	0.127281	-0.214826	-0.170462	-0.0996219	-0.0649616	-0.129157	-0.0676502	-0.288592	-0.19279	-0.232618	-0.191688	-0.307628	0.133613	-0.110787	0.00663421	-0.213086	0.0746997	-0.122213	0.118657	0.111223	-0.247554	0.0580025	0.0940642	0.249523	0.25459	-0.108981	-0.34778	0.2304	-0.383369	0.357875	0.081157	-0.260241	0.341216	0.0109441	-0.324878	0.15191	0.158523	-0.286574
4	0.110635	0.0489428	0.0465621	0.0906424	-0.115003	-0.321561	-0.303169	-0.211617	0.0951127	-0.100377	0.185228	0.153425	0.342459	0.42271	0.378202	0.384075	0.238124	0.145609	-0.0746436	-0.281714	-0.330509	-0.246778	-0.322947	0.105652	-0.119062	0.0701445	-0.0581499	0.0575483	-0.0264934	0.0431868	-0.00871045	0.676387	0.818286	1.04742	1.07854	0.853993	0.353959	-0.157996	0.444286	-0.3168	0.557009	0.157151	-0.114818	0.457592	0.175699	-0.0304507	0.145043	0.127582	-0.0155042
5	-0.299503	-0.27759	-0.409454	-0.147457	-0.229798	-0.325959	-0.113204	-0.0296493	-0.0253503	-0.0366491	0.0131944	0.0748183	0.574219	0.653021	0.294351	0.35093	0.0669113	0.051524	-0.12703	-0.250071	-0.160895	-0.0587865	-0.0410736	0.0210641	-0.0342497	-0.00668821	-0.0683527	0.0941418	-0.00775645	0.110641	0.0648917	1.20746	1.05136	1.30558	1.06831	0.738757	0.517245	0.140574	0.378085	0.00274834	0.523151	0.238664	0.0710555	0.49758	0.243627	0.0445347	0.342986	0.284155	0.0951393
6	-0.268685	-0.280405	-0.442228	-0.354597	-0.3995	-0.442296	-0.34186	-0.366168	-0.434086	-0.462202	-0.282239	-0.0881008	0.348427	0.559723	0.0852834	0.218145	-0.164085	-0.111045	-0.389062	-0.427851	-0.410385	-0.414189	-0.383485	-0.376031	-0.499112	-0.272712	-0.348586	-0.0155611	-0.0802045	0.0898609	0.0264597	0.857703	0.66334	1.06573	0.810371	0.451222	0.20917	-0.16352	0.304567	-0.356032	0.34378	-0.0132318	-0.169333	0.299382	0.107324	-0.0148871	0.111847	0.153522	0.144108
7	-0.103028	-0.115898	-0.187869	-0.0467982	-0.132964	-0.229462	-0.184554	-0.235252	-0.24295	-0.275756	-0.265839	-0.135338	0.494296	0.723392	0.285738	0.415599	0.111015	0.143697	-0.0524691	-0.117304	-0.232474	-0.283367	-0.244772	-0.223245	-0.322744	-0.350975	-0.411277	-0.316041	-0.379916	-0.309168	-0.186638	0.971516	0.849182	1.2527	0.999525	0.693141	0.379331	-0.075558	0.591316	-0.329403	0.54037	-0.0206486	-0.255065	0.320709	-0.104508	-0.319837	-0.140182	-0.0842304	-0.387092
8	-0.228517	-0.131554	-0.326855	-0.208247	-0.157399	-0.0604287	0.0826439	0.122476	0.0089575	0.108924	-0.114471	-0.0754701	0.629305	1.09034	0.457994	0.80791	0.25887	0.488054	0.0227018	0.119367	0.103087	0.148276	0.164035	0.144171	0.15347	-0.0564209	-0.0209652	-0.174843	-0.208253	-0.137852	-0.0595894	1.10876	1.15575	1.80541	1.71453	1.36861	0.876471	0.38598	0.665456	0.215037	0.642899	0.298538	0.165344	0.376736	0.140482	0.00158953	-0.135309	-0.146402	-0.200015
9	-0.173721	-0.127845	-0.316319	-0.214135	-0.268238	-0.307108	-0.0776826	0.0589651	0.111976	0.0177827	0.0905132	-0.134077	0.495592	1.04482	0.324656	0.668874	0.0464023	0.205669	-0.29393	-0.304529	-0.0935694	0.0786665	0.0570775	0.195138	0.0771928	0.0233868	-0.0984264	-0.0300215	-0.0964347	-0.104345	-0.126902	0.958372	0.969257	1.74311	1.57144	1.08698	0.687182	0.318163	0.173655	0.276888	0.271944	0.337912	0.212795	0.22073	0.206694	0.0436978	0.00892694	0.000261948	-0.0841207
10	0.0458315	0.0513861	0.0789161	0.343648	0.167881	-0.0363287	0.126254	0.0665741	-0.0162074	-0.113165	-0.019994	-0.0165369	0.679718	0.990776	0.54879	0.685982	0.413141	0.351449	0.226142	-0.0168638	-0.012114	-0.0376829	0.0139801	-0.0955903	-0.18477	-0.0823279	-0.204002	0.0608458	-0.00934654	0.0761967	0.000873975	1.00953	1.06169	1.52435	1.40895	1.04565	0.69399	0.236386	0.0794338	0.0106307	0.0551114	0.105142	0.0465886	0.0297077	0.14658	0.0312811	-0.0613592	-0.0216907	0.0710869
11	-0.137377	-0.147493	-0.159902	0.0321683	-0.0233953	-0.0719156	0.0950478	0.179724	0.270399	0.218665	0.281489	0.055989	0.397931	0.652318	0.273762	0.410178	0.164964	0.19608	0.0462985	-0.0046425	0.0510604	0.144213	0.142567	0.258306	0.202965	0.229916	0.204479	0.168365	0.2203	0.177357	0.15353	0.800809	0.746973	1.13376	0.998183	0.751478	0.480919	0.20641	0.294573	0.15203	0.289713	0.191025	0.196436	0.282003	0.187118	0.201786	0.242073	0.249404	0.127959
12	-0.155229	-0.145703	-0.104388	0.0895655	0.0770353	0.101722	0.25664	0.330534	0.381628	0.383527	0.326024	0.224456	0.154579	0.470419	0.0576652	0.24325	0.0449729	0.145069	0.0860593	0.147202	0.191786	0.265846	0.280765	0.33367	0.342622	0.269273	0.31232	0.0781267	0.144308	0.0366704	0.0542096	0.386848	0.276796	0.661952	0.467677	0.325237	0.273595	0.195139	0.0691451	0.203153	0.109909	0.189684	0.258737	0.178917	0.161333	0.241904	0.299367	0.248998	0.0357506
13	0.0741127	0.085278	-0.0893579	-0.11442	-0.134898	-0.115895	-0.196011	-0.237559	-0.206091	-0.247626	-0.146804	-0.0569603	0.0973668	0.177935	-0.0299078	0.0358197	-0.173552	-0.102442	-0.30537	-0.227374	-0.265727	-0.305369	-0.257432	-0.276839	-0.328647	-0.133132	-0.126012	-0.0344144	0.015667	-0.0303559	-0.0666379	0.0135937	-0.0272175	0.0315417	-0.0752306	-0.225533	-0.231548	-0.299867	-0.0688008	-0.368847	0.0301169	-0.205301	-0.254465	0.190546	-0.0655944	-0.0671557	0.358633	0.391189	0.127066
14	0.191382	0.139268	0.0506188	-0.151605	-0.218235	-0.256082	-0.317287	-0.262332	-0.33936	-0.257236	-0.313358	-0.0471103	0.00426318	-0.0114744	-0.0343891	-0.0319281	-0.157093	-0.18264	-0.315485	-0.419067	-0.301052	-0.229948	-0.178023	-0.250058	-0.222037	-0.158392	-0.0787506	-0.0168402	0.0827929	0.213937	0.192677	-0.070138	-0.082015	-0.0618197	-0.0406797	-0.174312	-0.233591	-0.199051	-0.124622	-0.11486	-0.132721	-0.0802774	-0.0438624	-0.0929131	0.00147869	0.0819142	-0.0192629	-0.0233517	0.154539
15	0.381556	0.408992	0.37772	0.170203	0.0733935	-0.0579256	-0.270536	-0.168748	0.0288334	0.0124551	0.20123	0.0396528	0.124688	0.160157	0.158174	0.136734	0.128844	0.0200188	0.0650659	-0.148571	-0.10376	-0.0133539	-0.0830071	0.135147	0.131209	0.109709	0.142625	0.0903587	0.113067	0.0645196	-0.0566361	0.0757069	-0.00659666	-0.00565553	-0.0688832	-0.175952	-0.112495	-0.012162	0.0122584	0.0937901	-0.0305535	0.122468	0.131369	-0.0805882	0.107512	0.141835	-0.215395	-0.155277	0.0905998
16	0.0633638	0.133778	0.0255909	0.0314905	0.0821889	0.134439	0.122372	0.0772339	-0.0880666	0.0162563	-0.173428	-0.191317	-0.0197242	-0.0632806	-0.0233433	-0.0189299	-0.0276836	0.0205903	-0.0308703	0.0521354	0.0505139	0.0138733	0.0348369	-0.166155	-0.0357808	-0.159743	-0.0511041	-0.182679	-0.115827	-0.198767	-0.203265	-0.118318	-0.145311	-0.222268	-0.214655	-0.176244	-0.0733821	-0.0136755	-0.0212027	-0.0186446	-0.095979	-0.148765	-0.0378252	-0.123215	-0.139335	-0.0587519	-0.117514	-0.122862	-0.114989
17	-0.11362	-0.0187313	-0.130925	-0.111516	-0.0855961	-0.0346812	-0.0380127	-0.0404058	-0.291369	-0.0639401	-0.468532	-0.137178	-0.0206877	0.0533241	-0.115547	-0.052077	-0.155677	-0.105134	-0.14616	-0.108105	-0.096266	-0.094625	-0.00879553	-0.314692	-0.0847961	-0.232808	-0.0440952	-0.215532	-0.156234	-0.106642	-0.0784843	-0.256613	-0.218293	-0.194697	-0.248926	-0.320424	-0.190726	-0.142164	-0.234992	-0.140424	-0.333207	-0.297255	-0.143068	-0.298427	-0.229892	-0.116646	-0.135176	-0.150922	-0.0770973
18	-0.0745604	-0.037621	-0.229393	-0.313676	-0.342193	-0.348489	-0.310421	-0.123713	-0.124908	0.0176937	-0.186652	0.0989122	-0.0496003	-0.0808447	-0.191188	-0.191844	-0.351801	-0.349397	-0.47612	-0.51117	-0.303543	-0.109069	-0.0834362	-0.0723583	0.0523471	-0.0997609	0.0033618	-0.0581057	-0.0948883	0.0552091	0.0454843	-0.321825	-0.241581	-0.27761	-0.317586	-0.475163	-0.41327	-0.261838	0.307128	-0.0605077	0.160511	-0.0760857	-0.0475448	0.142234	-0.103194	-0.0960128	0.283245	0.229912	-0.109433
[truncated: 923 more columns]
