# Supplementary material for: Rethinking simultaneous suppression in visual cortex via compressive spatiotemporal population receptive fields
Source: Nat Commun. 2024 Aug 11;15:6885. doi: 10.1038/s41467-024-51243-7 (PMC11317513; doi:10.1038/s41467-024-51243-7)
Supplement: Supplementary file 4 — Source Data [file 41467_2024_51243_MOESM4_ESM.zip › SourceData_Timeseries_VO1.xlsx]

## Sheet: time series subj03 V01 c1
Timepoints	vox1	vox2	vox3	vox4	vox5	vox6	vox7	vox8	vox9	vox10	vox11	vox12	vox13	vox14	vox15	vox16	vox17	vox18	vox19	vox20	vox21	vox22	vox23	vox24	vox25	vox26	vox27	vox28	vox29	vox30	vox31	vox32	vox33	vox34	vox35	vox36	vox37	vox38	vox39	vox40	vox41	vox42	vox43	vox44	vox45	vox46	vox47	vox48	vox49
-4	-0.213532	0.120001	-0.0919986	-0.0216692	-0.0707324	-0.11396	-0.121999	-0.0879133	-0.143926	-0.193875	-0.111275	-0.0885678	-0.0743313	-0.183285	-0.291787	-0.229948	-0.0264403	0.00251573	-0.296144	-0.254036	-0.168302	-0.160882	-0.0056097	-0.0329161	0.0937	0.0804163	0.24796	0.113855	0.265419	0.211471	5.75893e-05	0.133014	0.268565	0.175642	0.0913961	-0.0526775	0.0472199	0.137709	0.0485588	-0.0380356	-0.084486	-0.0302771	0.0116761	-0.0740518	-0.156936	-0.102321	-0.0801385	-0.150099	-0.228123
-3	-0.0756291	-0.0389741	0.0300781	-0.097667	0.0126712	0.133505	0.0509887	-0.104757	-0.0722253	-0.0268289	0.0510509	0.0152562	-0.0755006	-0.122775	-0.163488	-0.135111	-0.0611724	-0.0713691	-0.226369	-0.236946	-0.133985	-0.142013	-0.0814151	-0.0781105	-0.0723677	0.315788	0.318784	0.171799	0.184002	0.183533	0.107062	0.131409	0.155785	0.155548	0.166792	0.0914532	0.0798948	0.0694117	0.0857001	0.101111	0.0742214	-0.0279099	-0.118983	-0.0861193	-0.050395	0.00112152	-0.0120162	-0.184359	-0.205184
-2	-0.116514	0.0953549	0.0191516	0.00328308	0.0084273	0.0202514	-0.189346	-0.259269	-0.278522	-0.291053	-0.237244	-0.246216	-0.34272	-0.356401	-0.369422	-0.319554	-0.173285	-0.278193	-0.328836	-0.299943	-0.104688	-0.132417	-0.00274359	-0.0755267	-0.0870599	-0.172355	-0.258151	-0.00671916	-0.138381	-0.313464	0.356044	0.274717	0.181357	0.0445802	-0.0908718	0.336706	0.343265	0.349722	0.330256	0.309405	0.0555236	-0.0141246	-0.0762718	-0.0796614	-0.0824446	-0.0672052	-0.259327	-0.40077	-0.424719
-1	-0.258777	-0.10986	-0.186946	-0.183615	-0.188999	-0.18664	-0.293441	-0.393295	-0.419464	-0.439028	-0.290451	-0.346783	-0.491221	-0.509736	-0.528163	-0.330328	-0.329458	-0.439086	-0.497291	-0.325537	-0.19496	-0.16985	-0.0103939	-0.0794563	0.00233144	0.14647	0.0504256	0.0190434	-0.055764	-0.0758176	0.024338	-0.0214946	-0.0710333	-0.0908011	-0.100891	-0.0575873	-0.0630047	-0.0701164	-0.0962847	-0.119221	-0.134861	-0.210557	-0.280784	-0.323639	-0.362691	-0.242634	-0.339785	-0.566781	-0.627334
0	-0.167033	-0.244406	-0.0139732	-0.0357602	0.0360761	0.121681	0.00238441	0.00815059	-0.00499815	-0.00555528	0.0403269	-0.0711363	-0.080818	-0.195641	-0.304216	-0.249464	-0.0913535	-0.115316	-0.460767	-0.412349	-0.321957	-0.332303	-0.157208	-0.220214	-0.0976228	-0.578313	-0.59477	-0.573242	-0.620477	-0.416861	-0.499307	-0.592197	-0.675207	-0.535181	-0.382233	-0.328983	-0.431587	-0.537657	-0.478858	-0.407233	-0.152371	-0.187658	-0.231545	-0.280364	-0.317099	-0.265864	-0.123675	-0.259988	-0.374195
1	0.000282932	-0.122087	0.263391	0.113644	0.0933883	0.0764578	0.279854	0.200642	0.198156	0.197983	0.209411	0.10299	0.0427276	0.0466136	0.0493456	0.0735466	0.00461555	-0.0540281	-0.142223	-0.0960315	-0.148842	-0.110783	-0.091451	-0.0721478	-0.0364735	0.132931	0.0591873	-0.129467	-0.286161	-0.347679	-0.0344583	-0.33465	-0.623145	-0.652316	-0.677463	0.0636086	-0.270825	-0.606046	-0.627533	-0.650013	0.141853	-0.0767777	-0.285206	-0.292027	-0.299671	-0.232157	0.00728039	-0.110886	-0.108024
2	0.423407	-0.24717	0.120483	0.00467823	-0.0424346	-0.0879704	0.389519	0.426022	0.416407	0.404399	0.341456	0.44089	0.588092	0.664447	0.730888	0.626112	0.316081	0.516709	0.806234	0.698063	0.406007	0.362646	0.0848704	0.131098	-0.0782809	0.158497	0.227116	0.00525185	-0.061477	-0.0349024	0.0903902	-0.124683	-0.327662	-0.281655	-0.231661	0.170528	-0.078996	-0.332585	-0.307776	-0.280913	0.330546	0.232194	0.129252	0.125138	0.120903	0.144485	0.532424	0.59151	0.599504
3	0.77372	0.92135	0.651079	1.01096	0.96884	0.914542	0.682804	1.0973	1.23696	1.35777	1.16424	0.622205	1.03019	1.3679	1.67635	1.5073	0.492315	0.866948	1.82294	1.70013	1.25462	1.1871	0.799713	0.768936	0.481921	0.444236	0.614865	0.489014	0.633441	0.631355	0.435834	0.705404	0.965721	0.973633	0.983416	0.438248	0.845841	1.2328	1.27317	1.30713	0.346971	0.800253	1.21822	1.32207	1.41324	1.2008	0.843603	1.58613	1.82405
4	1.44557	1.89853	1.09208	1.65974	1.49676	1.31547	0.91819	1.48873	1.62048	1.72927	1.51287	0.919172	1.49315	1.90922	2.29032	2.06202	0.851007	1.37674	2.66977	2.44221	2.33061	2.13398	1.95399	1.76875	1.38185	1.47666	2.34929	1.48183	2.25371	2.18738	1.0443	1.902	2.7439	2.48083	2.24037	1.09655	2.01216	2.8835	2.57276	2.24623	0.774193	1.54239	2.24234	2.18841	2.11485	1.74205	1.29952	2.21681	2.42044
5	1.56141	2.50445	1.37518	2.23239	2.26235	2.27563	1.26472	1.99873	2.27121	2.52414	2.22143	1.37198	2.04332	2.47347	2.87398	2.58316	1.28412	1.85296	2.99213	2.74339	2.56633	2.37023	2.29684	2.09153	1.84937	1.45905	2.23235	1.74629	2.67508	2.67997	1.14506	2.4518	3.71987	3.54133	3.38002	1.16681	2.65269	4.09203	3.95687	3.80554	0.860819	2.02747	3.11358	3.22307	3.31254	2.75081	1.80127	3.0927	3.42745
6	2.05643	2.88658	1.65244	2.54896	2.55319	2.53935	1.50921	2.19688	2.48838	2.75869	2.54726	1.58789	2.22228	2.74312	3.22983	3.03557	1.46752	2.06914	3.58203	3.43057	3.1339	2.98918	2.61668	2.40922	1.86235	1.93614	2.6449	2.20678	3.20852	3.10944	1.36551	2.87492	4.33695	3.99898	3.67774	1.30776	2.98008	4.60072	4.35349	4.08726	1.0372	2.26434	3.40788	3.46894	3.50799	2.94077	2.00466	3.25312	3.58216
7	1.46996	3.02385	1.73564	2.658	2.62423	2.56028	1.44089	2.12278	2.49995	2.84667	2.53977	1.29898	1.91275	2.54226	3.12945	2.83195	1.01207	1.57475	3.2142	2.95831	2.83053	2.64399	2.56639	2.37023	2.07322	1.59773	2.19327	2.00698	2.98491	2.94001	1.29156	2.84853	4.35311	3.88267	3.44036	1.39576	3.11339	4.77787	4.3636	3.91328	1.1617	2.34867	3.46609	3.5636	3.62362	2.97348	1.95064	3.32527	3.81897
8	1.35568	3.23744	1.7958	2.82258	2.7133	2.57926	1.46026	2.23137	2.47746	2.69685	2.33269	1.30544	1.93887	2.43052	2.88462	2.63764	1.10158	1.5974	2.97104	2.82519	2.77311	2.68191	2.68305	2.53517	2.31341	1.48762	2.33499	2.07051	3.21124	3.31644	1.23092	2.92511	4.57023	4.23012	3.92182	1.23667	3.091	4.89181	4.52353	4.12864	0.961623	2.27117	3.49506	3.52166	3.51881	2.90643	1.84353	3.16965	3.52871
9	1.67972	3.43412	2.11532	3.05898	2.86893	2.64647	1.67333	2.3633	2.60915	2.8182	2.59684	1.35	1.94566	2.56071	3.12699	2.98854	1.04771	1.57364	3.341	3.25672	3.04372	2.94363	2.71422	2.5205	2.12534	1.58362	2.32313	2.04572	3.10238	3.07343	1.40808	2.9842	4.51622	4.10653	3.72133	1.5458	3.25144	4.91286	4.53162	4.11869	1.15557	2.29733	3.37361	3.42349	3.43675	2.93495	1.78441	3.0541	3.48806
10	0.94586	3.02542	1.86086	2.80379	2.70216	2.56683	1.19941	1.8682	2.1874	2.46837	2.25375	0.690028	1.18386	1.81533	2.39995	2.31265	0.366186	0.725262	2.30113	2.32042	2.01149	2.05948	1.79565	1.77332	1.54473	1.11186	1.64955	1.61213	2.42376	2.51	1.19414	2.50817	3.78003	3.52926	3.29827	1.28135	2.79036	4.2667	4.04361	3.78741	0.804721	1.81812	2.78747	2.96584	3.10541	2.60422	1.11395	2.40221	2.94778
11	-0.153944	1.71063	0.931145	1.51303	1.6527	1.77618	0.340919	0.597951	0.929483	1.24093	1.25124	-0.0866316	-0.0408995	0.374103	0.764647	0.945936	-0.240399	-0.324302	0.436643	0.686551	0.559079	0.751752	0.725148	0.819039	0.915381	0.1541	0.479129	0.631662	1.19778	1.43957	0.235409	1.20558	2.14914	2.26084	2.38288	0.331321	1.40873	2.48737	2.63603	2.76981	0.114016	0.6941	1.27713	1.57815	1.85847	1.69623	0.0776608	0.831584	1.29799
12	-0.46045	0.501384	0.116588	0.338182	0.485703	0.635128	-0.241201	-0.223553	-0.0711613	0.0838618	0.126473	-0.451466	-0.572926	-0.467338	-0.363672	-0.191865	-0.446599	-0.605125	-0.566551	-0.344023	-0.283798	-0.139205	-0.131364	-0.11076	-0.0463005	0.0666759	0.0568555	0.230798	0.350432	0.440146	0.0959778	0.395707	0.682213	0.722366	0.772639	0.0427736	0.406158	0.778878	0.864852	0.944647	-0.142357	-0.0497201	0.0639455	0.216478	0.363567	0.338781	-0.437154	-0.341681	-0.173631
13	-0.779196	-0.38941	-0.298207	-0.342033	-0.415287	-0.476552	-0.28783	-0.428357	-0.592141	-0.745412	-0.64936	-0.40121	-0.628871	-0.824246	-1.01692	-0.922496	-0.527946	-0.757365	-1.13195	-1.06662	-0.85066	-0.818241	-0.619077	-0.617939	-0.407772	-0.311049	-0.468392	-0.429696	-0.585867	-0.481474	-0.332226	-0.550741	-0.760201	-0.658611	-0.550663	-0.293321	-0.512082	-0.724876	-0.685401	-0.636355	-0.181663	-0.396794	-0.599259	-0.680512	-0.752085	-0.565717	-0.370071	-0.819389	-0.987147
14	-0.33088	-0.394152	-0.202703	-0.348904	-0.629221	-0.911029	-0.290827	-0.458286	-0.684377	-0.91551	-0.823669	-0.325974	-0.526811	-0.657932	-0.80078	-0.720722	-0.238359	-0.443993	-0.606245	-0.543388	-0.423476	-0.378976	-0.269311	-0.209451	-0.0874991	-0.00311153	-0.118712	-0.206539	-0.365986	-0.460967	-0.166554	-0.418056	-0.662644	-0.711737	-0.759435	-0.208503	-0.476115	-0.75034	-0.845373	-0.940467	-0.166988	-0.365268	-0.56244	-0.690374	-0.820533	-0.690248	-0.432605	-0.720249	-0.820935
15	-0.180526	-0.480732	-0.266377	-0.459796	-0.577695	-0.686026	-0.174839	-0.302876	-0.460588	-0.611245	-0.541595	-0.168245	-0.226065	-0.35993	-0.494795	-0.47654	-0.145227	-0.158498	-0.348119	-0.37775	-0.170664	-0.24264	-0.0187422	-0.125986	-0.0773639	0.083253	-0.014679	-0.133061	-0.261678	-0.331977	-0.265467	-0.459429	-0.648849	-0.656026	-0.658433	-0.319811	-0.553836	-0.791996	-0.835379	-0.870117	-0.11544	-0.283445	-0.457233	-0.591799	-0.718192	-0.631993	-0.158764	-0.462957	-0.642619
16	-0.394478	-0.190302	-0.229887	-0.351097	-0.249665	-0.147136	-0.393855	-0.539759	-0.413484	-0.285949	-0.108755	-0.438537	-0.566817	-0.510619	-0.459202	-0.26911	-0.415273	-0.505614	-0.550455	-0.389656	-0.471102	-0.388256	-0.356359	-0.321828	-0.276347	0.194451	0.139335	0.144298	0.0744774	0.0690137	0.0500564	-0.0203021	-0.0897539	-0.0790567	-0.0604155	-0.0923874	-0.184984	-0.274656	-0.240044	-0.208056	-0.152328	-0.291224	-0.411291	-0.322677	-0.237537	-0.127109	-0.471931	-0.478995	-0.347421
17	-0.400289	-0.15088	-0.14689	-0.257828	-0.268012	-0.272045	-0.23103	-0.346704	-0.394146	-0.434251	-0.388855	-0.257832	-0.350668	-0.466306	-0.579982	-0.511015	-0.212163	-0.279215	-0.625204	-0.567686	-0.513374	-0.489878	-0.413111	-0.389596	-0.320939	-0.322874	-0.2319	-0.167031	-0.108797	-0.185485	-0.0267792	-0.0679808	-0.0989634	-0.156075	-0.208698	0.02859	-0.0831091	-0.196065	-0.204383	-0.214097	-0.119619	-0.240935	-0.355589	-0.35875	-0.36151	-0.299497	-0.3392	-0.48616	-0.512801
18	-0.473455	-0.673846	-0.410549	-0.656815	-0.557701	-0.448106	-0.330668	-0.599361	-0.583838	-0.558132	-0.492203	-0.371884	-0.584797	-0.637394	-0.687452	-0.627995	-0.413451	-0.544234	-0.713448	-0.67688	-0.47461	-0.457432	-0.330847	-0.311357	-0.292363	-0.0338258	-0.0762025	-0.164116	-0.261357	-0.344748	-0.307307	-0.506475	-0.696871	-0.652745	-0.61183	-0.407377	-0.688788	-0.958007	-0.838587	-0.714439	-0.210011	-0.512165	-0.786333	-0.735289	-0.678589	-0.548791	-0.410056	-0.742235	-0.761622
[truncated: 353 more columns]

## Sheet: time series subj03 V01 c2
Timepoints	vox1	vox2	vox3	vox4	vox5	vox6	vox7	vox8	vox9	vox10	vox11	vox12	vox13	vox14	vox15	vox16	vox17	vox18	vox19	vox20	vox21	vox22	vox23	vox24	vox25	vox26	vox27	vox28	vox29	vox30	vox31	vox32	vox33	vox34	vox35	vox36	vox37	vox38	vox39	vox40	vox41	vox42	vox43	vox44	vox45	vox46	vox47	vox48	vox49
-4	-0.0703267	-0.30125	-0.165034	-0.355539	-0.429984	-0.498977	-0.169232	-0.304675	-0.389856	-0.470536	-0.459426	-0.11634	-0.180805	-0.258165	-0.337078	-0.371522	-0.0447051	-0.0753187	-0.20371	-0.284539	-0.118742	-0.133504	-0.0611223	-0.000710949	0.042283	-0.146453	-0.243368	-0.0826579	-0.105354	-0.0283519	-0.131777	-0.176921	-0.217556	-0.185759	-0.139723	-0.107095	-0.220425	-0.342091	-0.385891	-0.427772	-0.0529727	-0.141638	-0.237524	-0.298999	-0.35814	-0.338911	-0.142902	-0.273363	-0.347669
-3	-0.209421	-0.143992	-0.0926925	-0.202955	-0.235732	-0.261138	-0.257107	-0.346801	-0.392158	-0.431524	-0.429162	-0.313553	-0.380928	-0.402247	-0.425444	-0.399132	-0.29094	-0.359693	-0.3397	-0.319516	-0.114393	-0.111878	0.0348554	0.0250129	0.00774978	-0.17848	-0.298366	-0.153515	-0.222224	-0.343809	0.0799976	0.00805	-0.0660238	-0.189355	-0.307135	0.164633	0.0967916	0.0153914	-0.0634322	-0.139604	-0.0119087	-0.0452222	-0.0908967	-0.167413	-0.240318	-0.276518	-0.220333	-0.341631	-0.427022
-2	-0.0782394	-0.255556	-0.234898	-0.33404	-0.314863	-0.289707	-0.350609	-0.509913	-0.53544	-0.555286	-0.428491	-0.278864	-0.436172	-0.505618	-0.573905	-0.483868	-0.0690844	-0.163847	-0.406775	-0.391949	0.0027432	-0.0539941	0.266979	0.184702	0.301505	-0.110952	-0.304605	-0.121199	-0.25377	-0.145476	0.0310727	-0.072077	-0.174837	-0.0771757	0.0276154	-0.0151935	-0.114723	-0.207717	-0.121101	-0.0342404	-0.0855838	-0.241043	-0.378528	-0.32318	-0.267157	-0.144748	-0.383189	-0.56587	-0.552464
-1	-0.343327	-0.481987	-0.297393	-0.441802	-0.428573	-0.408248	-0.21689	-0.378943	-0.422705	-0.456283	-0.317131	-0.10283	-0.283658	-0.404368	-0.51978	-0.403107	-0.00549758	-0.173669	-0.531259	-0.414119	-0.337648	-0.243742	-0.159043	-0.105551	-0.0154747	-0.305646	-0.630156	-0.308708	-0.543136	-0.538504	-0.110227	-0.297828	-0.483929	-0.487087	-0.478436	-0.0790024	-0.269133	-0.455867	-0.466498	-0.482555	-0.0427012	-0.248047	-0.435868	-0.412909	-0.391303	-0.238919	-0.185065	-0.404167	-0.422165
0	-0.189555	-0.280168	-0.263015	-0.343629	-0.334379	-0.314993	-0.223426	-0.334761	-0.405876	-0.465449	-0.428675	-0.13668	-0.258149	-0.373791	-0.483657	-0.439992	-0.0611292	-0.174989	-0.448649	-0.409383	-0.326413	-0.334138	-0.223116	-0.25657	-0.225925	-0.136597	-0.277653	-0.120525	-0.178669	-0.255733	-0.134988	-0.169646	-0.200839	-0.242014	-0.279663	-0.126103	-0.193461	-0.262269	-0.250883	-0.239085	-0.114636	-0.205379	-0.292808	-0.308446	-0.320142	-0.308338	-0.182051	-0.394922	-0.480545
1	-0.0786381	0.0410223	-0.122226	-0.152822	-0.170678	-0.181013	-0.182374	-0.272718	-0.351931	-0.421137	-0.42867	-0.157038	-0.249707	-0.364919	-0.477762	-0.447783	-0.101986	-0.167746	-0.406223	-0.366027	-0.103813	-0.13054	0.130418	0.0452481	0.205727	0.335794	0.580865	0.323254	0.489865	0.305246	0.16587	0.226859	0.294187	0.166357	0.0391953	0.0321737	0.0221658	0.00718193	-0.0322074	-0.0758874	-0.0688014	-0.120488	-0.169811	-0.184828	-0.19988	-0.180526	-0.211564	-0.386233	-0.44625
2	0.239451	-0.370233	-0.239106	-0.304331	-0.360335	-0.416874	-0.0291418	-0.00221179	-0.00217351	-0.00281258	0.0189314	0.11024	0.23775	0.29225	0.338292	0.356886	0.0827722	0.255687	0.468956	0.506197	0.297719	0.3496	0.208191	0.272908	0.301802	0.30902	0.493208	-0.00677379	0.0815497	-0.0375808	-0.22819	-0.222097	-0.215463	-0.329707	-0.434741	-0.248353	-0.269819	-0.308733	-0.422063	-0.542653	-0.147518	-0.102094	-0.0727012	-0.0911526	-0.115794	-0.0899604	0.0982345	0.246995	0.279989
3	0.612934	0.533831	0.210373	0.393133	0.2565	0.10722	0.240923	0.5214	0.611181	0.684714	0.620601	0.401306	0.73667	0.9857	1.21169	1.12662	0.405501	0.729536	1.42487	1.36525	1.06014	1.06882	0.848881	0.894125	0.835861	0.952694	1.44744	0.787818	1.09266	0.898413	0.549551	0.837002	1.11423	0.856116	0.609564	0.428302	0.762275	1.06179	0.820339	0.569446	0.220688	0.588145	0.910353	0.852777	0.781648	0.600621	0.563303	1.1417	1.28549
4	1.23318	1.59514	0.871469	1.51127	1.48561	1.44699	0.8568	1.42115	1.5759	1.71578	1.43375	0.945805	1.44572	1.76423	2.05916	1.79254	0.872588	1.31532	2.21614	2.00036	1.85542	1.71939	1.59789	1.4872	1.24712	0.970616	1.50925	1.08366	1.66882	1.62838	0.731817	1.51825	2.28747	2.14684	2.01509	0.750394	1.64273	2.50685	2.42228	2.31941	0.577641	1.30406	1.9857	2.10165	2.19821	1.82557	1.22265	2.11908	2.38761
5	1.17027	2.01893	1.33846	1.98593	1.94192	1.88381	1.22619	1.77909	1.93282	2.07014	1.73598	1.05725	1.59159	1.93827	2.26134	2.05355	0.816273	1.30575	2.26659	2.16751	1.89741	1.84888	1.59827	1.53359	1.2784	0.985135	1.42073	1.09353	1.71905	1.78884	0.60068	1.60234	2.57131	2.44866	2.33857	0.745187	1.8862	2.99729	2.90158	2.78571	0.666236	1.51068	2.30399	2.42506	2.52519	2.04528	1.38266	2.35703	2.63884
6	1.34113	2.2484	1.28666	1.87939	1.73995	1.57955	1.15342	1.62263	1.78159	1.91716	1.6248	1.21152	1.68707	2.04208	2.3662	2.09742	1.09355	1.55239	2.54535	2.31927	2.19273	2.05061	1.93175	1.78568	1.52137	1.3094	1.70053	1.54577	2.2294	2.12607	1.09696	2.21255	3.28991	2.94941	2.62503	1.14369	2.36516	3.54326	3.24761	2.93115	0.952968	1.82544	2.63522	2.64412	2.62878	2.08988	1.59471	2.5556	2.83791
7	1.09433	2.62445	1.49716	2.30712	2.1922	2.05387	1.22883	1.81999	1.99821	2.14889	1.92474	1.09703	1.55848	1.98725	2.37856	2.22171	0.87367	1.21044	2.4231	2.35787	2.01196	2.01356	1.71903	1.69107	1.40505	1.29209	1.76084	1.63407	2.39521	2.40908	1.1245	2.37812	3.5913	3.38744	3.19566	1.11882	2.54156	3.93167	3.78955	3.62451	0.810539	1.79954	2.73478	2.85888	2.95535	2.52071	1.44508	2.55007	2.92386
8	1.40147	2.4344	1.53822	2.27133	2.33531	2.38163	1.16923	1.73795	2.02907	2.30001	2.15583	0.969121	1.47296	1.93212	2.36036	2.25038	0.788183	1.25032	2.4655	2.3755	2.14899	2.10491	1.74286	1.6888	1.30565	0.931346	1.35839	1.36268	2.01589	2.08823	1.07342	2.13906	3.1719	3.05168	2.94465	1.17892	2.39767	3.59479	3.54709	3.47851	0.850916	1.69223	2.49768	2.70503	2.88835	2.50103	1.26357	2.32742	2.73992
9	0.945061	1.96563	1.14379	1.7562	1.89969	2.01772	0.850436	1.28209	1.74714	2.18331	1.98008	0.650154	1.01359	1.7004	2.34828	2.21883	0.406118	0.717421	2.33692	2.27315	1.99652	1.97185	1.69552	1.62615	1.26935	0.681101	0.84314	1.03675	1.50761	1.70267	0.776198	1.73627	2.65752	2.59985	2.56223	0.834122	1.9836	3.10923	3.07598	3.01473	0.598306	1.3799	2.13778	2.45194	2.73355	2.34514	1.02466	2.22634	2.82931
10	1.157	2.141	1.31887	1.94838	1.93719	1.90532	0.985475	1.42686	1.69106	1.93369	1.72437	0.824749	1.1964	1.60116	1.97787	1.82204	0.725068	1.07916	2.01447	1.90027	1.71497	1.67401	1.42592	1.40103	1.17347	0.793374	1.2715	1.19376	1.91208	1.85013	0.767456	1.82153	2.84965	2.58002	2.3241	0.879742	1.99214	3.07857	2.88726	2.67076	0.641848	1.36537	2.05699	2.18808	2.29187	1.92244	0.980792	1.89227	2.2816
11	0.448268	1.82671	1.02958	1.43427	1.40872	1.37177	0.59342	0.747029	0.907919	1.05664	0.998695	0.362653	0.412167	0.68062	0.92938	0.967656	0.259351	0.27854	0.921431	1.01907	1.0155	1.09602	1.03377	1.03232	0.881488	0.611378	0.994301	1.08106	1.65522	1.65198	0.896927	1.72749	2.53677	2.31643	2.11372	0.959358	1.80172	2.63252	2.45314	2.25762	0.622728	1.02232	1.41419	1.46405	1.49676	1.28583	0.516918	0.893304	1.12349
12	-0.0216232	0.770309	0.304868	0.554837	0.594178	0.625519	-0.0310127	-0.0246405	0.166842	0.346388	0.442873	-0.20195	-0.286883	-0.000658773	0.264642	0.456247	-0.280097	-0.389603	0.247798	0.499148	0.367651	0.535125	0.443218	0.490039	0.402754	0.074755	0.220801	0.277605	0.600557	0.660531	0.0973324	0.659334	1.20555	1.18562	1.18044	0.197233	0.77472	1.35292	1.33161	1.30431	0.144056	0.346279	0.558951	0.653394	0.737155	0.652483	-0.0415081	0.169838	0.405632
13	-0.23335	0.219821	0.165297	0.155957	0.125242	0.102837	-0.0326007	-0.103677	-0.192928	-0.272417	-0.215255	-0.174263	-0.258254	-0.383877	-0.507479	-0.495201	-0.229351	-0.301952	-0.54482	-0.537451	-0.301828	-0.265739	-0.199987	-0.166265	-0.136694	0.0317741	-0.135757	0.0881389	-0.00723608	-0.0461197	0.196221	0.21462	0.223233	0.146816	0.0778539	0.191413	0.253578	0.315468	0.275343	0.233273	0.0872316	0.0423461	0.000923037	-0.0358073	-0.0710553	-0.0697861	-0.163833	-0.357244	-0.437794
14	-0.0108959	-0.294971	-0.0236903	-0.212314	-0.30385	-0.392002	-0.0858846	-0.214232	-0.264024	-0.312606	-0.180227	-0.148137	-0.211028	-0.213991	-0.220603	-0.0760247	-0.136367	-0.15944	-0.155621	-0.0370904	-0.081246	-0.055788	-0.0950266	-0.122948	-0.199139	-0.464896	-0.661825	-0.393247	-0.55679	-0.52594	-0.105667	-0.283619	-0.457452	-0.518479	-0.563615	0.052552	-0.149669	-0.359088	-0.486732	-0.612211	-0.00492681	-0.174976	-0.348077	-0.464881	-0.579829	-0.461399	-0.223748	-0.425736	-0.508942
15	-0.218969	-0.300328	-0.271469	-0.210483	-0.260146	-0.306252	-0.169395	-0.127396	-0.170216	-0.207641	-0.249026	-0.0894391	-0.0690538	-0.160014	-0.24925	-0.325522	-0.0425682	-0.0232185	-0.345138	-0.428955	-0.38502	-0.42461	-0.315255	-0.331076	-0.241989	-0.440375	-0.58117	-0.380471	-0.48725	-0.521998	-0.31616	-0.342177	-0.375495	-0.494149	-0.600719	-0.359258	-0.318361	-0.290774	-0.40884	-0.53132	-0.34132	-0.295815	-0.26158	-0.315222	-0.370866	-0.375842	-0.204844	-0.213611	-0.248816
16	0.181313	-0.200289	0.0470709	-0.000348538	-0.00368763	0.00360587	0.207421	0.174545	0.10125	0.0370256	-0.0314956	0.276736	0.290672	0.180056	0.0700631	-0.0648864	0.254672	0.331536	0.168124	0.0281484	0.221172	0.15443	0.281551	0.259765	0.249661	-0.136862	-0.146326	-0.324592	-0.335581	-0.21762	-0.356778	-0.340532	-0.321968	-0.199644	-0.0672509	-0.14371	-0.137604	-0.13208	-0.0741737	-0.00793598	0.143984	0.128289	0.106096	0.0635625	0.0293893	0.0157054	0.308529	0.173043	0.0663277
17	-0.0230931	-0.00703093	-0.00492288	-0.00695295	0.088065	0.197451	0.00290807	-0.0198681	-0.0395481	-0.0456737	-0.0751021	0.040986	0.0332951	-0.0876171	-0.201996	-0.219603	0.0722632	0.0980503	-0.204976	-0.231457	-0.0429798	-0.0684681	0.0759676	0.0651303	0.0717868	-0.202932	-0.310404	-0.133275	-0.19173	-0.0821158	-0.0195394	0.000499733	0.018806	0.13784	0.263076	0.00992958	0.0627273	0.115255	0.235669	0.367132	0.0314341	0.056648	0.0759851	0.0770021	0.0894031	0.050992	0.0567637	-0.0619373	-0.156817
18	-0.0901006	-0.35698	-0.48358	-0.467774	-0.458355	-0.44442	-0.56276	-0.610314	-0.602005	-0.589967	-0.475365	-0.447997	-0.542018	-0.507691	-0.478391	-0.442692	-0.261457	-0.355432	-0.206948	-0.232793	0.212527	0.134415	0.453552	0.331221	0.305184	-0.264151	-0.398375	-0.308361	-0.422406	-0.506949	-0.110708	-0.189389	-0.270396	-0.319105	-0.359641	-0.14598	-0.184407	-0.221374	-0.240978	-0.261806	-0.309548	-0.404542	-0.488627	-0.487569	-0.486749	-0.389251	-0.538964	-0.669936	-0.66647
[truncated: 353 more columns]

## Sheet: time series subj03 V01 c3
Timepoints	vox1	vox2	vox3	vox4	vox5	vox6	vox7	vox8	vox9	vox10	vox11	vox12	vox13	vox14	vox15	vox16	vox17	vox18	vox19	vox20	vox21	vox22	vox23	vox24	vox25	vox26	vox27	vox28	vox29	vox30	vox31	vox32	vox33	vox34	vox35	vox36	vox37	vox38	vox39	vox40	vox41	vox42	vox43	vox44	vox45	vox46	vox47	vox48	vox49
-4	0.0859001	-0.38618	-0.035139	-0.182277	-0.132454	-0.0737301	0.068506	-0.101278	-0.0982996	-0.0883196	-0.0970634	0.10547	-0.0369695	-0.0581526	-0.0796466	-0.0932598	0.0961578	-0.00514418	-0.0595091	-0.0447151	-0.0198477	-0.0137545	-0.0178247	-0.0444517	-0.0937276	-0.316721	-0.43189	-0.451123	-0.530513	-0.386904	-0.39572	-0.466144	-0.533446	-0.408303	-0.274064	-0.182486	-0.2751	-0.364896	-0.287627	-0.203535	0.0980393	-0.0308564	-0.15133	-0.147863	-0.138192	-0.148517	0.0943412	-0.108944	-0.149318
-3	-0.274948	-0.414767	-0.408285	-0.442896	-0.351475	-0.254683	-0.429292	-0.429925	-0.354662	-0.274736	-0.27152	-0.344769	-0.345063	-0.33367	-0.324105	-0.273078	-0.247525	-0.252806	-0.333269	-0.261686	-0.157645	-0.112891	0.0695652	0.0773032	0.157345	-0.37577	-0.553202	-0.340357	-0.521176	-0.431547	-0.159867	-0.295889	-0.432186	-0.358327	-0.274958	-0.232021	-0.324482	-0.416454	-0.353888	-0.288828	-0.283345	-0.34401	-0.399934	-0.347689	-0.293793	-0.258143	-0.388847	-0.355086	-0.305907
-2	-0.251355	-0.231632	-0.443947	-0.450304	-0.492649	-0.531891	-0.476967	-0.539484	-0.561403	-0.578591	-0.555666	-0.282064	-0.413889	-0.482578	-0.552476	-0.559543	-0.0932137	-0.237116	-0.412691	-0.434799	-0.17967	-0.171625	0.00700955	0.049493	0.0625676	-0.296364	-0.200947	-0.210041	-0.163741	-0.314577	0.00788121	-0.0408215	-0.0784485	-0.247385	-0.405039	0.0201103	-0.081117	-0.18872	-0.334335	-0.483176	-0.171705	-0.286959	-0.397692	-0.470014	-0.543836	-0.510006	-0.38661	-0.560175	-0.591861
-1	-0.323271	-0.45098	-0.449777	-0.588956	-0.677015	-0.76051	-0.452314	-0.51071	-0.612721	-0.710789	-0.686859	-0.324776	-0.358154	-0.454592	-0.554587	-0.550609	-0.159901	-0.212029	-0.338125	-0.340988	-0.245086	-0.212949	-0.210023	-0.136174	-0.17591	-0.0503946	0.0134744	-0.0741913	-0.0358474	-0.100676	-0.11839	-0.195686	-0.259675	-0.290162	-0.315352	-0.17783	-0.345581	-0.520336	-0.559519	-0.598145	-0.245366	-0.334828	-0.431648	-0.492834	-0.552736	-0.515872	-0.355164	-0.444478	-0.519929
0	0.164023	-0.215613	-0.300637	-0.278104	-0.164317	-0.0384134	-0.258893	-0.280178	-0.279001	-0.265161	-0.315568	-0.0880226	-0.137668	-0.205649	-0.26898	-0.315363	0.077524	0.0278194	-0.131887	-0.165311	-0.0482791	-0.0384745	-0.0956232	-0.0489214	-0.0998115	-0.300132	-0.362792	-0.230631	-0.239292	-0.159449	-0.239445	-0.193983	-0.145232	-0.0285659	0.0919202	-0.296588	-0.242808	-0.187844	-0.0433218	0.104214	-0.30614	-0.276157	-0.244594	-0.169344	-0.0886397	-0.137535	-0.26777	-0.309389	-0.331875
1	0.22389	-0.158105	-0.325603	-0.18183	0.122855	0.437017	-0.345668	-0.293977	-0.0470273	0.209976	0.234762	-0.235318	-0.235551	-0.0685058	0.100072	0.167274	-0.165672	-0.16618	0.0713184	0.194684	0.0385416	0.10194	-0.0902948	-0.101779	-0.199418	-0.253469	-0.365028	-0.206236	-0.268427	-0.167933	-0.171437	-0.10263	-0.0404631	0.059199	0.168385	-0.240357	-0.0867837	0.0723667	0.232426	0.392816	-0.305202	-0.245347	-0.171147	0.00360103	0.180339	0.183175	-0.319839	-0.19338	-0.0497156
2	0.828817	-0.188453	-0.219211	-0.123011	-0.083068	-0.0351432	-0.00460712	0.131981	0.136615	0.146313	0.106363	0.257754	0.462252	0.499248	0.533214	0.466612	0.379584	0.648674	0.864266	0.7732	0.763873	0.666631	0.546764	0.464612	0.340606	0.1891	0.319882	0.0627942	0.1664	0.183348	-0.220746	-0.116357	-0.00914015	0.0651141	0.143458	-0.253254	-0.152368	-0.0558497	0.0254903	0.112904	-0.0955951	0.0166225	0.115473	0.123183	0.136376	0.0982222	0.204944	0.293217	0.257094
3	1.35598	0.920579	0.691239	1.03596	0.91983	0.793009	0.799071	1.19921	1.27518	1.33467	1.12177	0.786235	1.26347	1.60288	1.9147	1.661	0.632827	1.14563	2.25835	1.99896	1.88452	1.66984	1.45692	1.31073	0.97428	1.1227	1.58641	0.913977	1.25219	1.07745	0.497554	0.859799	1.21033	1.05702	0.909587	0.441872	0.893039	1.31246	1.1831	1.04466	0.441447	0.918768	1.34903	1.34407	1.32666	1.12514	1.02893	1.66531	1.80454
4	1.75918	1.87307	1.14179	1.74628	1.76116	1.76141	1.01019	1.62119	1.89494	2.151	1.9467	1.00567	1.67049	2.15349	2.60438	2.37331	0.924576	1.60949	2.98045	2.74203	2.5566	2.35289	1.97549	1.82595	1.25506	1.41608	2.04668	1.51724	2.06557	1.93412	1.20636	1.94279	2.64864	2.32571	2.02023	1.15211	2.04722	2.90724	2.65445	2.38706	0.852794	1.57453	2.2425	2.26846	2.27669	1.9315	1.37237	2.32264	2.5956
5	2.01885	2.87146	1.70341	2.55404	2.52447	2.4777	1.55223	2.29659	2.56208	2.80576	2.4815	1.48704	2.23723	2.7928	3.30707	2.92236	1.23064	1.96327	3.74322	3.34112	3.29091	3.00249	2.72577	2.50322	1.90677	2.35579	3.36266	2.3322	3.38112	3.25463	1.4328	2.7819	4.09409	3.73704	3.39628	1.42093	2.90349	4.32889	4.03505	3.7265	1.17424	2.35445	3.44185	3.43838	3.41607	2.80505	2.12292	3.36101	3.6342
6	2.43756	4.00399	2.46422	3.646	3.43822	3.19479	1.90918	2.96318	3.29042	3.57649	3.10472	1.56865	2.62414	3.37857	4.07477	3.62759	1.28961	2.31184	4.52384	4.11069	4.14574	3.76783	3.6965	3.29192	2.7298	2.77474	3.99458	2.89832	4.2317	4.02634	1.9072	3.69603	5.42845	4.78644	4.17372	1.94208	3.93064	5.84416	5.24583	4.6175	1.36877	2.89391	4.30128	4.22693	4.11628	3.31507	2.25332	3.96068	4.38229
7	2.31357	3.91058	2.25452	3.33854	3.07441	2.76777	1.54564	2.45137	2.79435	3.09018	2.69423	1.26265	2.17954	2.99968	3.75811	3.39952	1.09625	1.9985	4.32616	3.99209	4.17178	3.80304	3.92599	3.47723	3.04241	2.68046	3.81912	2.96111	4.27532	4.12088	2.07227	3.90307	5.67205	4.97197	4.31009	2.04429	4.07424	6.02402	5.32201	4.58053	1.24884	2.73731	4.113	4.03791	3.91792	3.15903	1.8915	3.58017	4.0659
8	2.31119	3.99894	2.3007	3.52642	3.33588	3.10511	1.79131	2.77658	3.14089	3.45902	3.04462	1.52299	2.43532	3.25476	4.01389	3.68949	1.25381	2.07109	4.37818	4.10415	4.0768	3.76484	3.74829	3.34405	2.80834	2.34872	3.5268	2.64179	4.03171	3.9797	1.54881	3.50917	5.40773	4.88873	4.40076	1.62833	3.79179	5.88981	5.37721	4.82938	1.21483	2.75743	4.19852	4.2222	4.20392	3.42026	2.14061	3.87286	4.39686
9	2.33679	4.05968	2.38505	3.75422	3.58831	3.39252	1.92644	2.9572	3.22174	3.45089	2.98896	1.70036	2.58581	3.21254	3.78974	3.43365	1.49317	2.27805	4.13086	3.84609	3.81352	3.54825	3.38508	3.05931	2.55104	2.19776	3.27351	2.48775	3.9021	3.84922	1.29945	3.40567	5.44861	5.01715	4.61079	1.44035	3.77337	6.04663	5.64322	5.21394	1.22266	2.8667	4.40445	4.40497	4.37362	3.57031	2.31387	3.90215	4.29121
10	1.63107	3.85249	2.10828	3.30055	3.32174	3.31213	1.34466	2.21954	2.64497	3.03701	2.75949	0.981643	1.6973	2.38313	3.02435	2.8314	0.854914	1.46617	3.18322	3.03236	3.06377	2.93466	2.87801	2.67822	2.40076	1.90691	2.84508	2.44812	3.71139	3.50721	1.64553	3.47455	5.2539	4.80436	4.36774	1.66962	3.66458	5.61762	5.35613	5.0623	0.976216	2.33302	3.62316	3.80836	3.95713	3.35747	1.45371	3.01399	3.57874
11	0.743383	2.59206	1.48258	2.30011	2.38197	2.4471	0.813687	1.34808	1.64587	1.9242	1.75402	0.404852	0.798961	1.24316	1.65752	1.61512	0.240064	0.548465	1.65665	1.66808	1.88407	1.85168	2.02309	1.87021	1.78307	0.924611	1.25741	1.3165	2.00688	2.12998	0.909726	2.14663	3.34056	3.2621	3.19982	1.03156	2.46427	3.88165	3.86717	3.83359	0.543431	1.43393	2.29508	2.5097	2.70174	2.28887	0.69702	1.69522	2.10824
12	-0.0412202	1.23761	0.775536	1.0564	1.08961	1.11607	0.336883	0.366653	0.486824	0.598622	0.623492	0.0614631	-0.025361	0.136593	0.285566	0.41477	-0.0263337	-0.176004	0.0933152	0.240955	0.368612	0.431686	0.644145	0.607928	0.715907	-0.111399	-0.204911	0.383779	0.543777	0.779448	0.47002	1.01694	1.53631	1.62309	1.72374	0.551954	1.22554	1.90627	1.989	2.061	0.304461	0.55754	0.824541	0.991023	1.14493	1.07335	0.072347	0.330494	0.569352
13	-0.120917	-0.169645	-0.29083	-0.337204	-0.139148	0.0731229	-0.234424	-0.339261	-0.313051	-0.273513	-0.201035	-0.147425	-0.249881	-0.35121	-0.4462	-0.378603	-0.0530039	-0.147215	-0.46525	-0.408396	-0.158365	-0.12657	0.0300694	0.0134931	0.0232393	-0.272311	-0.404768	-0.215367	-0.197795	0.101657	-0.459834	-0.335788	-0.204301	0.166351	0.534102	-0.546982	-0.475335	-0.38205	-0.0024688	0.386333	-0.370743	-0.419579	-0.446033	-0.254356	-0.053602	0.0131167	-0.373814	-0.455953	-0.425202
14	-0.161784	-0.465813	-0.370281	-0.320475	-0.081485	0.177349	-0.331277	-0.245965	-0.20073	-0.136302	-0.121328	-0.295751	-0.260743	-0.405316	-0.536814	-0.576769	-0.164455	-0.169391	-0.712797	-0.803928	-0.418637	-0.522678	-0.224501	-0.320124	-0.219517	-0.415978	-0.55397	-0.578129	-0.745443	-0.545696	-0.575352	-0.809316	-1.02767	-0.720465	-0.416385	-0.57906	-0.797372	-1.0021	-0.68057	-0.342612	-0.400148	-0.485329	-0.560798	-0.448593	-0.320239	-0.209638	-0.415566	-0.504419	-0.559104
15	-0.0349095	-0.26002	-0.103842	-0.124545	-0.202121	-0.270089	0.00875572	-0.0315763	-0.155763	-0.269727	-0.274187	0.026591	-0.0600258	-0.203363	-0.344837	-0.350085	-0.0157138	-0.0917713	-0.352958	-0.364135	-0.297966	-0.340935	-0.297754	-0.349141	-0.306294	0.0896852	-0.047789	-0.138171	-0.345882	-0.369769	-0.0245159	-0.307113	-0.584007	-0.633871	-0.670686	-0.0612217	-0.312552	-0.567237	-0.667126	-0.764327	-0.0115453	-0.193632	-0.372365	-0.489207	-0.601144	-0.575748	-0.0794188	-0.40821	-0.559731
16	-0.230277	-0.0296014	0.126795	-0.0306542	-0.192038	-0.350055	0.11379	-0.0445501	-0.219641	-0.394169	-0.467959	0.0244337	-0.119865	-0.261111	-0.406822	-0.495225	-0.00199509	-0.134539	-0.424378	-0.541745	-0.358881	-0.464588	-0.280424	-0.340801	-0.218654	0.0790867	-0.0164542	-0.0848123	-0.149424	-0.179932	-0.173046	-0.247065	-0.31252	-0.269432	-0.229555	-0.104344	-0.228703	-0.354771	-0.308746	-0.259918	0.0194723	-0.0890417	-0.19773	-0.236791	-0.274537	-0.319417	-0.0642167	-0.248137	-0.323089
17	-0.452634	-0.201841	-0.0971865	-0.140155	-0.144631	-0.141603	-0.273707	-0.323576	-0.37077	-0.411952	-0.281477	-0.45376	-0.544025	-0.600719	-0.657286	-0.477595	-0.490459	-0.619707	-0.799434	-0.62886	-0.558262	-0.476706	-0.378452	-0.323559	-0.14366	-0.173002	-0.450512	-0.204056	-0.451155	-0.349551	-0.0740006	-0.28815	-0.500916	-0.420095	-0.332545	-0.146166	-0.29832	-0.450653	-0.388969	-0.324158	-0.257532	-0.355424	-0.448813	-0.442426	-0.432779	-0.339252	-0.510129	-0.637147	-0.676507
18	-0.0993917	-0.249597	0.0296958	-0.150775	-0.092696	-0.0252629	0.0288681	-0.111672	-0.116685	-0.111779	-0.0593263	-0.0255281	-0.140908	-0.232783	-0.317254	-0.253764	-0.0309656	-0.116574	-0.507393	-0.454466	-0.448655	-0.406361	-0.378987	-0.335	-0.19747	-0.524171	-0.590247	-0.372938	-0.515177	-0.455434	0.0326077	-0.285168	-0.586205	-0.53531	-0.47693	0.139604	-0.219584	-0.575369	-0.520952	-0.463468	0.0402295	-0.214715	-0.454134	-0.436486	-0.414525	-0.308205	-0.196064	-0.426294	-0.461214
[truncated: 353 more columns]

## Sheet: time series subj03 V01 c4
Timepoints	vox1	vox2	vox3	vox4	vox5	vox6	vox7	vox8	vox9	vox10	vox11	vox12	vox13	vox14	vox15	vox16	vox17	vox18	vox19	vox20	vox21	vox22	vox23	vox24	vox25	vox26	vox27	vox28	vox29	vox30	vox31	vox32	vox33	vox34	vox35	vox36	vox37	vox38	vox39	vox40	vox41	vox42	vox43	vox44	vox45	vox46	vox47	vox48	vox49
-4	0.0258258	0.0212575	0.0229293	0.0854992	0.251279	0.423325	-0.0466168	0.0508554	0.202013	0.359764	0.384149	-0.157426	-0.0538826	0.0446446	0.142521	0.160136	-0.212804	-0.128295	-0.0359102	-0.0301255	-0.0574364	-0.0556064	-0.0556024	-0.0406152	0.0361117	-0.175285	-0.204275	-0.0991169	-0.0982587	-0.0827493	-0.138012	-0.136293	-0.128673	-0.120444	-0.105861	-0.136337	-0.134042	-0.132382	-0.0708248	-0.00992412	-0.116195	-0.0952478	-0.0707833	0.0192929	0.109699	0.130602	-0.144953	0.00868737	0.0999652
-3	-0.408607	0.0551986	0.156429	0.0610739	0.0291436	0.0037869	0.0379286	-0.0648056	-0.0996899	-0.130173	-0.148702	-0.140317	-0.249321	-0.29304	-0.338174	-0.28113	-0.281722	-0.397328	-0.528782	-0.414323	-0.543785	-0.422831	-0.518602	-0.403949	-0.367138	-0.0931712	-0.0646926	-0.00513351	-0.00768126	-0.0226268	0.0662558	0.00149417	-0.0558454	-0.0840285	-0.105989	0.158422	0.0567673	-0.0467059	-0.0740818	-0.0956237	0.203635	0.0875615	-0.0262725	-0.0929119	-0.154719	-0.157279	-0.00396208	-0.196212	-0.265241
-2	-0.314204	-0.0461951	-0.014088	-0.0261085	-0.0838006	-0.134917	0.0178221	0.00381806	-0.0641389	-0.127269	-0.169008	-0.0490579	-0.0570676	-0.114719	-0.175366	-0.251866	-0.15163	-0.175309	-0.249923	-0.335113	-0.342028	-0.365165	-0.371603	-0.338531	-0.232043	-0.451344	-0.620485	-0.306624	-0.360619	-0.346915	-0.201698	-0.187301	-0.171956	-0.167005	-0.152578	-0.109779	-0.0689085	-0.0392759	-0.0671558	-0.0909511	-0.0502727	-0.00124791	0.0330571	-0.0332131	-0.0955047	-0.136873	0.0475902	-0.00682729	-0.0850007
-1	-0.200528	-0.319774	-0.153004	-0.128579	-0.108827	-0.0788154	0.0156664	0.0454343	-0.00704111	-0.0504054	-0.055104	0.0372837	0.0353122	-0.0571309	-0.146504	-0.198121	-0.0422896	-0.0523808	-0.274119	-0.338988	-0.34024	-0.342851	-0.395769	-0.361781	-0.295191	-0.130112	-0.167043	-0.249109	-0.287842	-0.212077	-0.350726	-0.427839	-0.492542	-0.359274	-0.220885	-0.329893	-0.409972	-0.49032	-0.383678	-0.271263	-0.167878	-0.187542	-0.20839	-0.189901	-0.165252	-0.0881607	0.00196686	-0.060013	-0.114727
0	-0.0668813	-0.220194	-0.255081	-0.280324	-0.316561	-0.353117	-0.18765	-0.166012	-0.159266	-0.152369	-0.167534	-0.0387805	-0.00834099	-0.0203469	-0.0352862	-0.0894727	0.0301686	0.0497827	-0.0960881	-0.168528	-0.422889	-0.446981	-0.683742	-0.647246	-0.557216	-0.239949	-0.347667	-0.126545	-0.198428	-0.283955	-0.0126159	-0.0866754	-0.155552	-0.264668	-0.368994	-0.0683754	-0.143937	-0.229167	-0.296001	-0.368354	-0.115165	-0.137029	-0.162065	-0.154963	-0.153369	-0.11091	-0.0983239	-0.01022	0.0404666
1	0.214423	-0.269884	-0.176566	-0.207987	-0.180877	-0.148874	0.0312362	0.0601094	0.0712007	0.0868709	0.0996673	0.173811	0.27241	0.273406	0.270842	0.227143	0.140301	0.267514	0.342426	0.310539	0.0550492	0.07969	-0.218447	-0.148015	-0.326337	-0.392169	-0.42087	-0.357706	-0.353121	-0.248701	-0.328519	-0.28515	-0.238425	-0.211939	-0.174818	-0.239781	-0.213293	-0.190908	-0.184302	-0.177174	-0.0922394	-0.0783725	-0.0696008	-0.0668384	-0.0630184	-0.0495326	0.119831	0.162883	0.154837
2	0.453674	-0.0555107	-0.194492	-0.0850822	0.0102571	0.106273	0.0366402	0.171238	0.292533	0.414103	0.430828	0.268071	0.438467	0.56082	0.675114	0.622542	0.319171	0.521913	0.826331	0.748698	0.562635	0.491862	0.327252	0.251068	0.0295513	0.608465	0.938889	0.331821	0.559798	0.4896	-0.0851768	0.0950462	0.281634	0.26834	0.256547	-0.222797	-0.0561819	0.0968787	0.145874	0.190321	-0.161005	0.0378848	0.22208	0.318302	0.4101	0.392666	0.239143	0.574868	0.699497
3	1.06771	0.806055	0.507438	0.815069	0.780388	0.734286	0.533522	0.926614	1.07919	1.21536	1.11894	0.620485	1.08266	1.39702	1.68432	1.51294	0.617389	1.08283	1.96434	1.74982	1.58828	1.37038	1.23533	1.0223	0.688255	0.65196	0.827042	0.664781	0.849544	0.789644	0.459685	0.814334	1.15114	1.04156	0.93779	0.376899	0.872444	1.34042	1.27633	1.20396	0.259408	0.756185	1.21032	1.27218	1.32087	1.1268	0.752386	1.51935	1.73979
4	1.34122	1.80055	1.18385	1.82438	1.72834	1.61946	1.08537	1.64697	1.79067	1.91526	1.66587	0.95719	1.49025	1.90407	2.28687	2.05789	0.752519	1.23912	2.50111	2.30914	2.10173	1.93977	1.69231	1.53162	1.19182	1.47842	2.17677	1.32177	2.03404	1.85263	0.590803	1.54315	2.46886	2.20828	1.95257	0.63927	1.70216	2.72893	2.54928	2.36073	0.655878	1.48366	2.24848	2.23319	2.20426	1.83197	1.37147	2.23883	2.42139
5	1.61644	2.57161	1.51392	2.29265	2.16731	2.0205	1.31562	1.96483	2.17632	2.3626	2.02268	1.22463	1.82887	2.33135	2.79807	2.50997	1.05743	1.60668	3.04288	2.82859	2.66018	2.4956	2.29837	2.10942	1.68855	1.70864	2.71475	1.80769	2.90858	2.79817	0.997077	2.32591	3.63205	3.2621	2.91232	1.11459	2.48086	3.79752	3.45429	3.08968	0.903459	1.93481	2.89151	2.88706	2.85754	2.34455	1.67651	2.80248	3.09848
6	2.06991	2.78553	1.57249	2.60513	2.6288	2.63081	1.21334	2.09609	2.44934	2.7774	2.51569	1.11615	1.93131	2.52727	3.0851	2.82861	1.06871	1.82377	3.42519	3.15669	3.22825	2.91391	2.88091	2.47559	1.97075	1.80751	2.6195	1.91319	2.87902	2.74618	1.09078	2.46584	3.79869	3.44021	3.0962	1.05186	2.63397	4.16688	3.91009	3.63215	0.712098	1.94175	3.09163	3.18228	3.24756	2.69606	1.50155	2.91543	3.3162
7	2.11705	3.39463	2.10132	3.22126	3.08218	2.92039	1.77996	2.67533	2.90608	3.1073	2.70755	1.53459	2.33492	2.91816	3.45883	3.08982	1.22974	1.95902	3.72386	3.39159	3.16867	2.92671	2.50811	2.30289	1.75236	2.02277	2.92556	2.20305	3.3254	3.20717	1.21937	2.8431	4.41655	4.02416	3.64888	1.29662	3.12473	4.90003	4.55953	4.20146	1.16836	2.51546	3.76937	3.73881	3.68491	3.00759	2.1459	3.47194	3.76432
8	1.87291	3.27599	2.11808	3.06556	2.73153	2.36629	1.62641	2.41881	2.51677	2.57834	2.20859	1.32604	2.08112	2.57241	3.0176	2.66018	1.085	1.7768	3.31259	2.9479	3.03185	2.77089	2.71819	2.54818	2.29748	1.57901	2.32331	1.97242	2.96053	2.95418	1.38502	2.84854	4.26643	3.86164	3.48605	1.56901	3.21096	4.80078	4.34327	3.85657	1.1628	2.34411	3.44144	3.38169	3.28787	2.6777	1.78499	3.05218	3.36391
9	1.83164	3.11534	1.85387	2.8794	2.63767	2.36781	1.5267	2.35364	2.5042	2.62222	2.19131	1.38674	2.10486	2.56315	2.98063	2.57595	1.2572	1.86784	3.16649	2.79705	2.88041	2.59139	2.61147	2.32672	1.9905	1.50561	2.16798	1.8335	2.80041	2.81719	1.09856	2.57503	4.00888	3.6696	3.35628	1.19126	2.84523	4.44908	4.06649	3.6589	0.948394	2.15553	3.2805	3.25463	3.19853	2.5604	1.75154	3.01945	3.33936
10	1.41854	2.58989	1.48502	2.3151	2.15746	1.97713	1.1025	1.74067	1.88938	2.01162	1.72093	0.989472	1.53625	1.9338	2.29671	2.05405	0.93878	1.3928	2.51771	2.30544	2.38031	2.20128	2.15557	1.92526	1.62121	1.19476	1.79735	1.48532	2.32851	2.34723	0.886628	2.20419	3.48184	3.24793	3.03316	0.97219	2.46065	3.90764	3.67056	3.41142	0.646099	1.71046	2.70678	2.75433	2.7755	2.25328	1.24586	2.37285	2.68693
11	0.849514	2.3549	1.41398	2.17203	2.00303	1.8126	0.990356	1.53476	1.67013	1.78119	1.56997	0.649589	1.08326	1.46128	1.80605	1.67191	0.41083	0.764518	1.8128	1.72525	1.67365	1.59979	1.47474	1.35267	1.13576	1.19151	1.70003	1.39617	2.07153	1.98279	0.861288	1.93292	2.96566	2.64495	2.34456	0.898348	2.14289	3.35386	3.04456	2.71293	0.631551	1.46379	2.24742	2.24636	2.21979	1.84023	0.99667	1.85989	2.13142
12	0.417183	1.71739	0.99186	1.42146	1.28233	1.13783	0.576178	0.712947	0.720084	0.721002	0.660061	0.383018	0.39318	0.486138	0.566284	0.55775	0.343567	0.309983	0.584374	0.584258	0.76129	0.721021	0.754533	0.661776	0.499898	0.342834	0.800175	0.773706	1.41658	1.54966	0.553169	1.46527	2.35787	2.16657	2.00506	0.738719	1.666	2.57398	2.29186	2.00192	0.517769	0.972539	1.40227	1.28439	1.15803	0.91824	0.494376	0.649213	0.677922
13	-0.412542	0.294066	0.00314829	-0.0245084	0.00395683	0.0411699	-0.255143	-0.387522	-0.407878	-0.420464	-0.343677	-0.379463	-0.503232	-0.577481	-0.647795	-0.588027	-0.334883	-0.401579	-0.690194	-0.709171	-0.273176	-0.328315	0.063718	-0.0199708	0.193687	0.106279	0.226844	0.282908	0.44484	0.510556	0.22399	0.411196	0.599865	0.62836	0.660994	0.159776	0.294042	0.436716	0.492783	0.553762	0.00774427	-0.0544812	-0.103999	-0.103058	-0.0971223	-0.0979387	-0.337973	-0.555985	-0.59833
14	-0.43358	-0.688489	-0.422051	-0.637442	-0.55581	-0.459255	-0.404766	-0.611633	-0.65977	-0.69324	-0.578824	-0.342433	-0.545888	-0.720201	-0.88436	-0.793204	-0.225656	-0.423461	-0.951218	-0.913303	-0.732442	-0.720081	-0.57327	-0.551341	-0.324464	-0.304663	-0.468769	-0.442945	-0.685939	-0.494496	-0.375291	-0.659152	-0.938543	-0.747843	-0.548985	-0.436118	-0.684465	-0.932193	-0.789046	-0.634533	-0.403807	-0.574322	-0.740409	-0.736408	-0.720673	-0.604794	-0.546683	-0.825671	-0.934471
15	-0.124931	-0.15765	0.0157929	-0.125112	-0.337672	-0.548937	-0.0621178	-0.16212	-0.333468	-0.502486	-0.463407	-0.11351	-0.1494	-0.300139	-0.453354	-0.469634	-0.0615708	-0.0670649	-0.374526	-0.46254	-0.366531	-0.447788	-0.399353	-0.401052	-0.293768	-0.373715	-0.484318	-0.245674	-0.306048	-0.362133	-0.195239	-0.218816	-0.246409	-0.41764	-0.569072	-0.126582	-0.164708	-0.219051	-0.463317	-0.712044	-0.133326	-0.197428	-0.2755	-0.44398	-0.615067	-0.572333	-0.25735	-0.431128	-0.556693
16	-0.235768	-0.0233903	0.150881	0.00479518	-0.239107	-0.481078	0.108	0.00248507	-0.193604	-0.388153	-0.434172	0.00228975	-0.0672945	-0.204947	-0.346811	-0.401827	-0.0856441	-0.13235	-0.353175	-0.404694	-0.309474	-0.302424	-0.222938	-0.164283	-0.0249255	-0.165904	-0.363374	-0.0320702	-0.198506	-0.346208	0.236322	0.0345383	-0.168886	-0.373747	-0.564145	0.269628	0.0850888	-0.114681	-0.360504	-0.609054	0.149973	0.00970775	-0.141425	-0.333409	-0.526712	-0.527654	-0.0207986	-0.279855	-0.431421
17	-0.457474	-0.278865	-0.165324	-0.313162	-0.351552	-0.384859	-0.239597	-0.352643	-0.402026	-0.446337	-0.341389	-0.347864	-0.450502	-0.51636	-0.583119	-0.440652	-0.385911	-0.499659	-0.692543	-0.540211	-0.503462	-0.390822	-0.290393	-0.228943	-0.0677684	-0.111776	-0.12377	-0.158586	-0.214055	-0.327369	-0.0844462	-0.268394	-0.439763	-0.548418	-0.655266	-0.0811302	-0.325811	-0.575019	-0.62747	-0.680082	-0.167107	-0.343631	-0.5156	-0.558832	-0.601111	-0.527259	-0.403473	-0.58394	-0.632559
18	-0.539533	-0.22299	-0.231969	-0.235365	-0.10835	0.0280083	-0.283986	-0.373979	-0.319486	-0.253911	-0.182604	-0.284484	-0.45434	-0.530594	-0.599253	-0.449286	-0.244093	-0.450384	-0.843997	-0.664959	-0.730439	-0.585865	-0.545851	-0.417476	-0.141507	-0.552895	-0.784935	-0.428669	-0.506755	-0.413313	-0.375049	-0.34673	-0.31843	-0.241021	-0.15494	-0.323899	-0.285925	-0.243067	-0.151708	-0.0575849	-0.226984	-0.276896	-0.314431	-0.252316	-0.185885	-0.0976368	-0.334445	-0.443507	-0.429708
[truncated: 353 more columns]

## Sheet: time series subj03 V01 c5
Timepoints	vox1	vox2	vox3	vox4	vox5	vox6	vox7	vox8	vox9	vox10	vox11	vox12	vox13	vox14	vox15	vox16	vox17	vox18	vox19	vox20	vox21	vox22	vox23	vox24	vox25	vox26	vox27	vox28	vox29	vox30	vox31	vox32	vox33	vox34	vox35	vox36	vox37	vox38	vox39	vox40	vox41	vox42	vox43	vox44	vox45	vox46	vox47	vox48	vox49
-4	-0.202196	-0.282261	-0.0940648	-0.213707	-0.279238	-0.33515	-0.0453856	-0.157103	-0.291376	-0.417904	-0.382983	-0.10589	-0.19657	-0.315024	-0.435175	-0.395958	-0.179055	-0.231217	-0.387824	-0.378853	-0.229542	-0.289736	-0.136428	-0.232764	-0.161418	0.0802265	-0.100353	-0.142359	-0.323658	-0.383992	-0.0938082	-0.31526	-0.535907	-0.499732	-0.462274	-0.0860942	-0.288579	-0.486805	-0.441918	-0.391721	-0.016691	-0.192073	-0.360805	-0.412038	-0.457273	-0.371821	-0.128671	-0.418184	-0.543202
-3	-0.59534	-0.484534	-0.49414	-0.669821	-0.575434	-0.471225	-0.551387	-0.73263	-0.722381	-0.704596	-0.604778	-0.522675	-0.678836	-0.726801	-0.773862	-0.670482	-0.470664	-0.607479	-0.809962	-0.686407	-0.604388	-0.51477	-0.396835	-0.354099	-0.195689	0.0939712	-0.0374124	-0.0642915	-0.135418	-0.0394149	-0.248367	-0.30421	-0.353688	-0.16201	0.0278315	-0.321804	-0.44298	-0.549975	-0.334808	-0.111736	-0.226844	-0.398041	-0.549404	-0.458	-0.360193	-0.261838	-0.471905	-0.635735	-0.626712
-2	0.126827	-0.269619	-0.123302	-0.202352	-0.31223	-0.416573	-0.102496	-0.175806	-0.312216	-0.445451	-0.508077	0.00415665	-0.0640667	-0.194125	-0.326037	-0.351007	0.155227	0.110125	-0.155916	-0.152441	0.0313705	0.0356595	0.105692	0.128428	0.0928904	-0.345098	-0.506526	-0.230025	-0.364314	-0.251757	-0.0664935	-0.21721	-0.362103	-0.271361	-0.171217	-0.0537718	-0.202955	-0.350193	-0.320153	-0.286121	-0.0938299	-0.223143	-0.348744	-0.391382	-0.431264	-0.382453	-0.218319	-0.411096	-0.492734
-1	-0.0776901	-0.0603641	-0.115667	-0.191101	-0.163962	-0.133298	-0.210424	-0.254409	-0.215041	-0.172782	-0.146107	-0.282605	-0.241005	-0.233565	-0.228474	-0.191675	-0.277003	-0.179356	-0.259568	-0.243705	-0.160975	-0.153968	-0.154118	-0.14319	-0.229508	-0.0594001	-0.157411	0.0251739	-0.0458322	-0.14858	-0.0228343	-0.0684804	-0.117953	-0.181636	-0.239199	-0.145165	-0.181784	-0.223291	-0.240117	-0.256347	-0.233598	-0.278028	-0.323517	-0.324108	-0.324658	-0.275381	-0.371237	-0.379778	-0.360785
0	-0.266113	-0.154028	-0.00219931	-0.107748	-0.173705	-0.228801	0.135038	0.0701764	-0.068185	-0.195777	-0.161261	0.143918	0.115364	-0.0837908	-0.278939	-0.278438	0.0693048	0.0582568	-0.370351	-0.392479	-0.345515	-0.364696	-0.222666	-0.25276	-0.153931	-0.164184	-0.0524893	-0.19334	-0.137743	-0.167286	-0.230563	-0.237439	-0.235515	-0.24245	-0.243923	-0.106013	-0.193229	-0.283314	-0.302992	-0.315549	0.0984139	0.0150056	-0.0753676	-0.173344	-0.263426	-0.253354	0.174657	-0.0549327	-0.214936
1	0.0428884	-0.261501	-0.00770991	-0.167703	-0.256461	-0.341324	-0.0226023	-0.0736512	-0.136424	-0.198326	-0.210224	-0.0615008	-0.0484204	-0.0287504	-0.0172751	-0.0891593	-0.0492514	-0.00143763	0.18531	0.0932512	0.157039	0.073864	0.0418032	-0.0409746	-0.184299	-0.215112	-0.33104	-0.212503	-0.394102	-0.426619	0.167724	-0.117675	-0.397103	-0.433351	-0.462923	0.243359	-0.0289403	-0.311469	-0.366095	-0.417831	0.0849474	-0.0415399	-0.177376	-0.253944	-0.328614	-0.316415	-0.0423058	-0.128497	-0.194611
2	0.520404	0.04836	0.1075	0.130541	0.289629	0.444945	0.132221	0.253074	0.523694	0.789443	0.723958	0.149732	0.303351	0.624968	0.933615	0.890758	0.143868	0.277228	0.940689	0.960486	0.520678	0.532613	0.160108	0.139178	-0.0539119	-0.253698	-0.356612	-0.0963443	-0.166377	-0.220593	0.149412	0.0593146	-0.0278908	-0.114767	-0.192261	0.231061	0.159224	0.0772025	0.0485572	0.0118525	0.132034	0.154492	0.17608	0.288621	0.392352	0.290605	0.178965	0.541867	0.765447
3	0.578557	0.442387	0.317054	0.58749	0.651024	0.708021	0.454817	0.67094	0.842673	1.00573	0.835275	0.520271	0.69227	0.905904	1.10666	0.979385	0.51725	0.66999	1.04755	0.938806	0.778058	0.688863	0.614834	0.552117	0.527884	1.01227	1.27552	0.525538	0.750879	0.771375	-0.0670531	0.249443	0.556991	0.580253	0.6084	-0.124243	0.245941	0.607344	0.653628	0.691369	0.122457	0.404179	0.676668	0.815569	0.943492	0.739932	0.551447	1.01987	1.24925
4	0.442207	1.37145	0.895466	1.33476	1.23969	1.13892	0.680577	1.07776	1.11688	1.14615	1.00616	0.45034	0.791113	0.971389	1.13513	1.11572	0.304884	0.57537	1.07272	1.1157	0.946977	0.949534	0.859342	0.82343	0.708412	0.664502	1.12639	0.798679	1.27688	1.36218	0.514701	1.09521	1.66619	1.61082	1.56842	0.601814	1.23343	1.84173	1.75284	1.65946	0.465206	0.982012	1.45639	1.44436	1.4247	1.186	0.769975	1.30943	1.40168
5	0.594121	1.60379	0.978009	1.45629	1.49057	1.51438	0.651937	1.01561	1.23369	1.44062	1.2372	0.466817	0.766102	1.06076	1.33933	1.22831	0.404463	0.63438	1.20247	1.15225	1.1325	1.08127	1.12568	1.04179	0.887369	1.09628	1.60022	1.16742	1.73337	1.65163	0.737122	1.49601	2.2328	1.99413	1.76846	0.785029	1.6041	2.40067	2.23899	2.06264	0.578785	1.1291	1.64955	1.7164	1.76741	1.42132	0.768561	1.42578	1.67121
6	1.04051	1.55789	0.94374	1.39331	1.52624	1.64896	0.828275	1.20759	1.49921	1.78236	1.61546	0.851253	1.21866	1.53418	1.83529	1.67393	0.803662	1.13871	1.76963	1.62339	1.54191	1.43851	1.39643	1.30665	1.12798	0.813745	1.38196	1.04066	1.64312	1.63878	0.750913	1.50641	2.2416	2.04094	1.85617	0.836713	1.65155	2.44181	2.31564	2.17064	0.627609	1.21113	1.76442	1.90221	2.02194	1.68097	1.03136	1.81564	2.12241
7	0.741919	1.78396	1.14137	1.57833	1.54711	1.50658	0.928698	1.33648	1.47275	1.59807	1.43359	0.74577	1.16073	1.39189	1.60462	1.45323	0.560936	0.929701	1.4976	1.3807	1.25198	1.15454	1.11316	0.995502	0.90141	1.17239	1.72776	1.3048	1.92956	1.85045	0.883449	1.65785	2.41581	2.20353	2.0034	0.904771	1.70793	2.48351	2.32756	2.16144	0.5881	1.18736	1.74198	1.76218	1.76984	1.42467	0.936622	1.63317	1.81207
8	0.939971	1.54202	0.975458	1.4341	1.44011	1.43404	0.754751	1.16799	1.36714	1.54781	1.48406	0.59563	1.02657	1.39459	1.73478	1.68845	0.449466	0.859055	1.82894	1.80164	1.50099	1.43946	1.20586	1.10742	0.809669	0.564996	1.07282	0.904621	1.43512	1.50842	0.628247	1.34445	2.04446	2.02673	2.01535	0.690648	1.48095	2.25193	2.26673	2.27706	0.531392	1.1316	1.69461	1.79805	1.89002	1.63756	0.887572	1.66721	1.92997
9	0.900104	1.57762	1.14086	1.38834	1.35236	1.30408	0.898544	1.10986	1.28199	1.43864	1.33341	0.734214	1.01626	1.34451	1.64796	1.52827	0.565825	0.860968	1.76519	1.64991	1.46879	1.40319	1.20687	1.1826	0.998632	1.04061	1.47527	1.19702	1.67775	1.70576	0.917158	1.60003	2.26077	2.10143	1.95878	0.999522	1.72389	2.42104	2.26294	2.09323	0.811593	1.30603	1.76395	1.79565	1.81245	1.54257	1.03946	1.66001	1.88068
10	0.348798	1.37701	0.977022	1.31107	1.31834	1.31871	0.701878	0.841038	0.983559	1.11782	1.12851	0.431759	0.500428	0.744248	0.970662	1.05114	0.242651	0.298089	0.920297	1.00599	0.941692	0.975204	0.96421	0.92917	0.880082	0.644555	0.992416	0.773047	1.2108	1.25013	0.471057	1.15646	1.81696	1.68429	1.56774	0.625603	1.3779	2.11629	2.00321	1.87848	0.582277	0.98761	1.37827	1.43367	1.47661	1.27471	0.700825	1.07604	1.25939
11	0.0643878	1.19422	0.792517	1.10623	1.04573	0.979316	0.440831	0.579276	0.661644	0.735342	0.567564	0.120557	0.186117	0.374043	0.547407	0.479294	-0.106054	-0.0661045	0.36698	0.369712	0.344369	0.331329	0.337329	0.266817	0.200412	-0.0787767	0.19268	0.377003	0.739993	0.753913	0.372482	0.92671	1.46226	1.30533	1.16253	0.570307	1.18069	1.77872	1.63664	1.48796	0.439131	0.753451	1.05363	1.03629	1.01005	0.772713	0.388942	0.626936	0.737475
12	-0.132624	0.743193	0.481732	0.571501	0.341626	0.110692	0.112491	0.116352	-0.0197894	-0.158736	-0.315983	-0.144217	-0.185499	-0.22857	-0.279759	-0.360759	-0.235342	-0.30987	-0.34238	-0.375038	-0.224258	-0.207736	-0.197835	-0.109177	-0.100629	-0.0250572	-0.119972	0.305146	0.331362	0.337048	0.428864	0.603466	0.762918	0.580188	0.415992	0.428675	0.656842	0.869701	0.621063	0.369955	0.221396	0.302292	0.365934	0.189169	0.00933492	-0.127346	-0.0771356	-0.186651	-0.281418
13	0.218341	0.0426456	0.261517	0.32937	0.279491	0.239383	0.363939	0.433399	0.312997	0.202581	0.0493698	0.310312	0.336585	0.161279	-0.00934	-0.151143	0.306405	0.324506	-0.0881758	-0.221313	0.065146	-0.0192616	0.176926	0.140844	0.192575	-0.0962762	-0.220121	-0.158758	-0.236541	-0.224514	-0.220831	-0.332478	-0.438834	-0.410565	-0.377767	-0.163347	-0.271819	-0.379657	-0.365178	-0.347712	0.0663716	0.00351328	-0.0599512	-0.105596	-0.14621	-0.187819	0.160849	0.002522	-0.1096
14	-0.0417849	-0.181191	-0.121012	-0.229781	-0.154666	-0.0683504	-0.119799	-0.244723	-0.249506	-0.243636	-0.205748	-0.0838117	-0.1647	-0.251983	-0.336045	-0.358169	-0.0396161	-0.0529393	-0.29383	-0.385225	-0.262337	-0.334315	-0.326799	-0.336923	-0.336104	-0.0439483	-0.131247	-0.036052	-0.102042	-0.0374132	-0.0536433	-0.120783	-0.184938	-0.1091	-0.0280205	-0.0815824	-0.162896	-0.244832	-0.156175	-0.0601961	-0.0264717	-0.10742	-0.186106	-0.178558	-0.163468	-0.139188	-0.107411	-0.273489	-0.328975
15	-0.147428	-1.18725e-05	-0.176983	-0.246	-0.245679	-0.241303	-0.217288	-0.282618	-0.285186	-0.283335	-0.239327	-0.109842	-0.124384	-0.170492	-0.218313	-0.199071	-0.0265093	-0.0163092	-0.176633	-0.173014	-0.235485	-0.250171	-0.255878	-0.277291	-0.198202	-0.00834045	0.0319481	0.125248	0.224239	0.252855	0.107233	0.242184	0.37887	0.339882	0.310702	0.0739945	0.153246	0.224678	0.190026	0.155209	-0.00570797	0.0143622	0.0275097	0.0103592	-0.00650219	-0.00372461	-0.0707693	-0.0782408	-0.0854059
16	-0.0588424	-0.0743592	-0.141112	-0.20694	-0.0913262	0.0345687	-0.142655	-0.216195	-0.146149	-0.0645721	-0.030496	-0.102824	-0.155991	-0.125944	-0.0926369	-0.100785	-0.0994488	-0.132202	-0.0683812	-0.0957058	0.0114531	-0.02604	0.0457439	-0.0212607	-0.0505576	0.169309	0.130627	0.132571	0.12601	-0.0347169	0.150676	0.188185	0.22317	0.0847595	-0.0466919	0.114308	0.131728	0.145156	0.0917786	0.0395722	0.0203657	-0.0321034	-0.0827571	-0.098175	-0.109608	-0.113738	-0.0633094	-0.183354	-0.220331
17	-0.0753306	0.330679	0.28474	0.253971	0.276325	0.301727	0.0106827	-0.104844	-0.0673464	-0.0274427	-0.00935757	-0.114064	-0.277079	-0.229835	-0.186182	-0.172324	-0.10154	-0.2664	-0.217063	-0.223046	-0.0795554	-0.110285	-0.00718017	-0.0464606	-0.00912825	-0.18417	-0.179792	0.0597763	0.045186	0.072458	0.420973	0.420674	0.418919	0.389392	0.370179	0.534632	0.557899	0.580761	0.574998	0.566705	0.283704	0.214449	0.156237	0.187471	0.216304	0.200639	-0.0836187	-0.171654	-0.12404
18	-0.266104	0.161628	0.151784	0.229241	0.141711	0.0604176	0.0187756	-0.00807778	-0.0992684	-0.186204	-0.136298	-0.111234	-0.22824	-0.298461	-0.370286	-0.224819	-0.137338	-0.273979	-0.410137	-0.245603	-0.1246	-0.0464948	0.107135	0.126059	0.29353	0.0108459	-0.197057	-0.0166182	-0.143166	-0.0599761	0.106942	0.0831162	0.0534433	0.0736921	0.108178	0.106736	0.16637	0.21905	0.166005	0.11749	0.060898	0.069678	0.0717828	-0.0184026	-0.104485	-0.0801519	-0.0570437	-0.242804	-0.3417
[truncated: 353 more columns]

## Sheet: time series subj03 V01 c6
Timepoints	vox1	vox2	vox3	vox4	vox5	vox6	vox7	vox8	vox9	vox10	vox11	vox12	vox13	vox14	vox15	vox16	vox17	vox18	vox19	vox20	vox21	vox22	vox23	vox24	vox25	vox26	vox27	vox28	vox29	vox30	vox31	vox32	vox33	vox34	vox35	vox36	vox37	vox38	vox39	vox40	vox41	vox42	vox43	vox44	vox45	vox46	vox47	vox48	vox49
-4	0.0547525	-0.0537627	-0.0664082	-0.0305446	-0.100484	-0.159041	0.0543466	0.089821	-0.0685841	-0.214862	-0.273905	0.106169	0.104343	-0.0956375	-0.290265	-0.357791	0.112694	0.123999	-0.28252	-0.339945	-0.182067	-0.200352	-0.136854	-0.11655	-0.0530771	0.0525386	0.0665796	-0.054651	-0.15526	-0.159204	0.0225257	-0.173983	-0.357697	-0.350549	-0.335318	-0.0476996	-0.230703	-0.413501	-0.429923	-0.442632	-0.0554051	-0.171	-0.284923	-0.361766	-0.432505	-0.43815	-0.0525078	-0.308163	-0.465743
-3	-0.188068	-0.179256	-0.1486	-0.164167	-0.19148	-0.211922	-0.0174685	-0.0939348	-0.154157	-0.209685	-0.148129	-0.00293516	-0.153413	-0.210854	-0.270305	-0.236286	-0.0336424	-0.211259	-0.318497	-0.309162	-0.19513	-0.181691	-0.0784983	-0.0570901	-0.0611372	0.0521991	0.00907451	-0.137596	-0.20485	-0.263709	-0.292042	-0.375652	-0.448798	-0.437306	-0.429018	-0.361522	-0.462591	-0.562393	-0.509148	-0.450257	-0.144617	-0.238075	-0.325596	-0.34467	-0.35907	-0.283888	-0.0881328	-0.279344	-0.337263
-2	-0.430413	-0.119385	-0.0680023	-0.241797	-0.188956	-0.128941	-0.240001	-0.376387	-0.356277	-0.331311	-0.102155	-0.352475	-0.45131	-0.474485	-0.498211	-0.332167	-0.353139	-0.464154	-0.622687	-0.53765	-0.511331	-0.485174	-0.391991	-0.364399	-0.156946	-0.363864	-0.50861	-0.221917	-0.312754	-0.315845	-0.00161979	-0.113984	-0.215669	-0.15202	-0.0877584	0.0593842	-0.0878241	-0.235525	-0.127911	-0.0129316	-0.0927015	-0.199191	-0.301797	-0.272519	-0.238052	-0.0905216	-0.365863	-0.443944	-0.445058
-1	-0.0906911	-0.495746	-0.00444502	-0.306188	-0.230161	-0.137857	0.195098	-0.0308649	-0.119532	-0.192246	-0.130738	0.216563	0.0832972	-0.131981	-0.33502	-0.333174	0.190332	0.129669	-0.475147	-0.511682	-0.442681	-0.472936	-0.353961	-0.380939	-0.168728	-0.231726	-0.300868	-0.320725	-0.468147	-0.375391	-0.157669	-0.483734	-0.787092	-0.570245	-0.355079	-0.0336235	-0.44693	-0.846774	-0.621407	-0.385286	0.143093	-0.167423	-0.45715	-0.40793	-0.346823	-0.164864	0.0764029	-0.271016	-0.378648
0	-0.0425032	-0.514263	-0.193242	-0.282747	-0.207283	-0.118283	-0.0213473	-0.182503	-0.237257	-0.279435	-0.232111	0.00772598	-0.210878	-0.325327	-0.432617	-0.391331	0.043782	-0.154609	-0.492097	-0.487818	-0.329803	-0.38388	-0.267417	-0.36155	-0.33722	-0.163787	-0.381692	-0.399959	-0.644559	-0.555228	-0.323864	-0.648123	-0.957299	-0.75559	-0.555268	-0.331484	-0.647208	-0.949119	-0.743872	-0.531859	-0.0836809	-0.343252	-0.575184	-0.50441	-0.425617	-0.272192	-0.13565	-0.487175	-0.54749
1	-0.0151699	-0.223382	-0.0846081	-0.00997103	0.0235593	0.060129	-0.112622	-0.0146893	0.0262741	0.0681547	0.0248121	-0.211078	-0.131029	-0.0765698	-0.0271322	-0.0559799	-0.221832	-0.15462	-0.106478	-0.142284	-0.205351	-0.266809	-0.346374	-0.416955	-0.522299	-0.21408	-0.388628	-0.293178	-0.460225	-0.337344	-0.24318	-0.396382	-0.542621	-0.424247	-0.296169	-0.280696	-0.374946	-0.471691	-0.398981	-0.326317	-0.254424	-0.262141	-0.268944	-0.211593	-0.15506	-0.104167	-0.254864	-0.159722	-0.104818
2	0.260076	-0.300569	-0.15502	-0.12999	-0.0830871	-0.0392898	0.0778362	0.195794	0.313336	0.425044	0.37668	0.204527	0.373598	0.562532	0.736778	0.670945	0.198027	0.337695	0.84508	0.826884	0.491313	0.514916	0.250392	0.280695	0.0269618	0.130182	0.178822	-0.160012	-0.117302	-0.0864097	-0.426186	-0.338189	-0.250249	-0.189265	-0.12229	-0.403297	-0.279643	-0.17193	-0.109455	-0.0516944	-0.265195	-0.0673339	0.111733	0.216192	0.313802	0.301158	0.177922	0.607651	0.765148
3	0.908834	0.877995	0.471599	0.748451	0.782379	0.804944	0.431556	0.698143	0.913764	1.11335	1.0088	0.522034	0.805239	1.14148	1.45373	1.36306	0.562007	0.839351	1.66453	1.59883	1.36292	1.31534	1.11461	1.09289	0.860057	0.87823	1.14099	0.724923	1.05054	0.980044	0.396564	0.862356	1.32202	1.24956	1.18048	0.396257	0.892836	1.37341	1.368	1.35576	0.316254	0.701842	1.06568	1.1721	1.26613	1.0854	0.623147	1.24861	1.51211
4	0.558361	1.57685	0.750159	1.3007	1.24625	1.18243	0.533441	0.861402	0.944898	1.01724	0.917696	0.433256	0.645868	0.855432	1.04513	0.976023	0.347486	0.542649	1.15579	1.10722	1.19516	1.15592	1.17088	1.11402	0.99409	1.04343	1.40721	1.17211	1.66335	1.54122	0.706345	1.47663	2.22705	2.02714	1.82865	0.541908	1.40968	2.25911	2.17893	2.08559	0.35126	0.917846	1.45868	1.52487	1.57662	1.3405	0.642428	1.16621	1.35151
5	0.426233	1.23207	0.607113	1.04354	0.982217	0.912975	0.248916	0.524704	0.594596	0.652532	0.488803	0.0712655	0.271961	0.480964	0.67115	0.567515	0.0139855	0.168122	0.732452	0.643132	0.838045	0.790288	0.84159	0.836849	0.759434	0.275572	0.470678	0.579838	0.960318	1.06703	0.359073	1.0054	1.63726	1.60755	1.58574	0.381218	1.10818	1.82475	1.81415	1.79581	0.153185	0.606323	1.04095	1.10874	1.16552	0.905409	0.203521	0.656431	0.825437
6	0.414925	0.416148	0.295252	0.440969	0.412175	0.376875	0.138212	0.241813	0.319367	0.385939	0.295214	0.0524409	0.115833	0.290751	0.450664	0.431259	0.121513	0.174791	0.497456	0.468519	0.386552	0.332928	0.234539	0.20782	0.219511	-0.222551	-0.00883423	-0.062859	0.0711804	0.234964	0.0918342	0.160891	0.243177	0.37419	0.513716	0.18188	0.267423	0.352845	0.437037	0.515949	-0.0259094	0.0442452	0.120528	0.235401	0.340832	0.298555	-0.114031	0.143246	0.328485
7	0.840169	0.0552425	0.227113	0.334689	0.332952	0.324252	0.249923	0.465148	0.615273	0.754553	0.698546	0.309211	0.551871	0.805702	1.04204	0.928548	0.428484	0.672451	1.22789	1.08325	0.985064	0.836012	0.717862	0.580188	0.426123	0.0469456	0.0556883	-0.0373121	-0.147319	-0.15851	0.20639	0.0367758	-0.128586	-0.192939	-0.24771	0.249334	0.17892	0.0894909	0.0250115	-0.0442577	0.127079	0.242192	0.340222	0.382663	0.416392	0.367697	0.272264	0.692159	0.865283
8	0.692093	0.658544	0.44325	0.640544	0.60649	0.564669	0.270958	0.48022	0.59726	0.704327	0.611873	0.235557	0.445135	0.667109	0.873839	0.810026	0.279555	0.479002	0.989201	0.931775	0.986946	0.911091	0.919741	0.816132	0.644692	0.423842	0.536037	0.503569	0.643966	0.54669	0.467582	0.669343	0.866458	0.684477	0.509526	0.445286	0.693208	0.922989	0.79911	0.665171	0.25083	0.475802	0.683297	0.710395	0.725661	0.550516	0.282263	0.6853	0.845935
9	0.224106	0.617782	0.317437	0.62498	0.726954	0.825654	0.209835	0.384197	0.566155	0.740623	0.643812	0.0449156	0.088681	0.378056	0.652036	0.637044	-0.0630502	-0.0652095	0.633204	0.650712	0.665998	0.642307	0.641114	0.545528	0.396035	0.201814	0.297855	0.242164	0.395761	0.43878	0.016241	0.289989	0.560447	0.636163	0.713753	-0.0413045	0.307895	0.658285	0.791253	0.919538	-0.0660491	0.153915	0.379165	0.551441	0.716046	0.654644	0.0564835	0.408207	0.633081
10	0.0224123	0.496191	0.268062	0.539776	0.628991	0.721061	0.0789558	0.245606	0.356125	0.468194	0.39149	-0.0715332	0.00150766	0.102708	0.20079	0.174746	-0.112129	-0.104566	0.00924718	-0.0197616	0.085644	0.0564651	0.133729	0.137867	0.134732	-0.608903	-0.748843	-0.275875	-0.255673	-0.0719913	-0.136983	0.0896908	0.303447	0.363031	0.436276	-0.0184866	0.327267	0.671733	0.723827	0.774638	-0.0202764	0.177887	0.374453	0.452389	0.528562	0.457676	-0.00765957	0.193265	0.291848
11	-0.157198	-0.0520186	-0.127376	-0.0402708	-0.195041	-0.346128	-0.152714	-0.117639	-0.248054	-0.372948	-0.359518	-0.116155	-0.103019	-0.223806	-0.345308	-0.354766	-0.0335149	-0.0211298	-0.249276	-0.307627	-0.10718	-0.167586	-0.0922474	-0.127591	-0.200235	-0.735455	-0.727788	-0.413076	-0.358056	-0.319871	-0.148512	-0.0592692	0.0284423	-0.141466	-0.289189	-0.0318102	0.0895414	0.189537	-0.0607185	-0.316827	-0.112527	-0.0250972	0.041573	-0.116899	-0.277507	-0.362711	-0.0739869	-0.179322	-0.302688
12	-0.12015	0.0431999	0.0401647	0.0437302	-0.20924	-0.458313	0.0527956	0.0923248	-0.182103	-0.455665	-0.530725	0.02891	0.079367	-0.106474	-0.301631	-0.422414	0.0245714	0.0639678	-0.0927446	-0.249496	-0.0886313	-0.209005	-0.121163	-0.196961	-0.376246	-0.175484	-0.164601	-0.0600914	-0.0691912	0.00283542	0.0724156	0.0077597	-0.041648	0.0412687	0.13134	0.119774	0.0397283	-0.0482809	-0.0640727	-0.0770953	0.0609048	0.0609779	0.044955	-0.067983	-0.178705	-0.20863	0.0786364	-0.0498672	-0.208335
13	-0.102974	0.077299	-0.0354306	-0.00143252	0.00338763	0.016084	0.00764645	0.117225	0.0687404	0.0268495	0.00651992	0.0201217	0.122495	0.0520237	-0.0219636	-0.0494434	-0.0167711	0.0362083	-0.0134976	-0.0320192	-0.0475303	-0.0715155	-0.063478	-0.100663	-0.194591	0.301509	0.36688	0.282139	0.370402	0.411986	0.178801	0.170363	0.183543	0.244691	0.308077	0.0533202	-0.0322098	-0.124331	-0.0563566	0.0163051	-0.0326598	0.00102618	0.0231078	0.0264083	0.0341839	0.0606148	0.0463758	0.105192	0.0603867
14	-0.110823	0.141868	-0.201185	-0.194843	-0.141656	-0.0798105	-0.184865	-0.174465	-0.151387	-0.119942	-0.0814894	-0.112847	-0.102208	-0.111308	-0.11846	-0.11134	-0.0672042	-0.0314323	-0.0612285	-0.0828432	0.0465949	0.00270014	0.141701	0.0807081	0.10761	0.57195	0.792507	0.531138	0.666542	0.470074	0.385218	0.413092	0.452761	0.323511	0.193343	0.12404	0.0843264	0.0403405	0.0195659	0.00257967	0.00317833	-0.0251087	-0.0548669	-0.0782367	-0.0971027	-0.0607009	-0.0354971	-0.105595	-0.147829
15	-0.0626474	-0.304447	-0.293331	-0.355684	-0.223998	-0.0840587	-0.24131	-0.323095	-0.265727	-0.200226	-0.160812	-0.109808	-0.212541	-0.22217	-0.22778	-0.231254	0.0289519	-0.0695674	-0.273585	-0.32504	-0.135306	-0.217419	0.0107962	-0.0693619	0.0930701	-0.394117	-0.510135	-0.24409	-0.31547	-0.153321	-0.0943695	-0.187963	-0.268541	-0.0606731	0.156517	-0.111308	-0.223984	-0.326457	-0.144897	0.0371686	-0.142267	-0.258705	-0.354791	-0.222366	-0.0883798	-0.0500348	-0.238975	-0.288202	-0.22684
16	-0.09742	-0.30474	-0.332786	-0.394934	-0.241762	-0.0744347	-0.245797	-0.365231	-0.34186	-0.305332	-0.208751	-0.143177	-0.299121	-0.35105	-0.395948	-0.301713	-0.0896499	-0.210765	-0.432939	-0.358346	-0.156224	-0.141135	0.0339269	0.0013538	0.142464	0.065436	-0.0597079	-0.0534803	-0.198601	-0.102961	-0.00857513	-0.192971	-0.36797	-0.19075	-0.0134273	-0.128953	-0.308149	-0.471486	-0.257008	-0.0347342	-0.078541	-0.272062	-0.439828	-0.347129	-0.245559	-0.153727	-0.214401	-0.467668	-0.496589
17	-0.327284	-0.84722	-0.679818	-0.832965	-0.65931	-0.473137	-0.584492	-0.704764	-0.642029	-0.569428	-0.544498	-0.449284	-0.552977	-0.54668	-0.53507	-0.51853	-0.324397	-0.410253	-0.512508	-0.502727	-0.265483	-0.244306	-0.0241596	-0.0158282	0.125653	-0.124419	-0.254435	-0.398459	-0.573435	-0.474152	-0.39693	-0.621537	-0.831066	-0.589141	-0.351898	-0.466927	-0.719708	-0.957072	-0.674161	-0.38161	-0.379672	-0.574244	-0.746582	-0.612962	-0.470806	-0.366929	-0.487511	-0.615896	-0.598147
18	0.206846	-0.201973	-0.178078	-0.329031	-0.342752	-0.346047	-0.0725346	-0.163881	-0.263691	-0.355987	-0.450254	0.166448	0.12019	-0.00750464	-0.132741	-0.263697	0.359269	0.342135	0.0834677	-0.0836176	0.168804	0.0238341	0.202003	0.0866677	0.137344	0.00360076	-0.0292293	0.0608083	0.0483639	-0.0622809	0.133151	0.0592434	0.00217412	0.0854185	0.160505	0.121259	-0.0329197	-0.184145	-0.0288852	0.136556	0.0836939	-0.0117638	-0.107948	-0.108965	-0.101241	-0.14404	0.0608115	-0.0862194	-0.182743
[truncated: 353 more columns]

## Sheet: time series subj03 V01 c7
Timepoints	vox1	vox2	vox3	vox4	vox5	vox6	vox7	vox8	vox9	vox10	vox11	vox12	vox13	vox14	vox15	vox16	vox17	vox18	vox19	vox20	vox21	vox22	vox23	vox24	vox25	vox26	vox27	vox28	vox29	vox30	vox31	vox32	vox33	vox34	vox35	vox36	vox37	vox38	vox39	vox40	vox41	vox42	vox43	vox44	vox45	vox46	vox47	vox48	vox49
-4	-0.179758	0.319212	0.147516	0.130976	-0.023928	-0.182268	0.0370084	0.0101873	-0.0441479	-0.103257	-0.0981245	-0.0695572	-0.0962911	-0.0564609	-0.0285134	0.0557702	-0.149309	-0.188955	0.00350417	0.148426	-0.104194	0.00983287	-0.180008	-0.0995175	-0.122632	0.310689	0.227774	0.389699	0.414555	0.33855	0.34285	0.390683	0.44334	0.275545	0.122526	0.281338	0.310596	0.324985	0.122231	-0.0880698	0.172413	0.169485	0.158921	0.0652088	-0.0357002	-0.065355	0.058442	0.0425871	0.037632
-3	-0.0799257	0.458136	0.313316	0.408943	0.491641	0.579438	0.0984737	0.13013	0.243889	0.362568	0.291498	-0.0661752	-0.106688	0.000139989	0.104203	0.0893761	-0.120282	-0.197621	0.00968437	0.0346557	0.011058	0.049271	-0.0172785	0.0135759	-0.0291666	0.249034	0.183433	0.337226	0.354041	0.334841	0.342155	0.450544	0.558278	0.454766	0.367626	0.353112	0.494481	0.629244	0.53177	0.433743	0.266129	0.312353	0.357995	0.336751	0.315876	0.218792	0.102275	0.116957	0.142356
-2	-0.122214	0.688539	0.594047	0.797164	0.868511	0.94896	0.438483	0.526624	0.563461	0.608797	0.449144	0.17014	0.12634	0.154825	0.184564	0.145325	-0.0263844	-0.121519	-0.0483254	-0.00810443	0.0110627	0.056139	0.0891279	0.112251	0.173431	0.0284916	-0.0442212	0.30447	0.322729	0.348123	0.332614	0.486008	0.637286	0.622322	0.616264	0.341782	0.562528	0.783362	0.798749	0.815783	0.390621	0.492388	0.594825	0.602521	0.613675	0.43271	0.374362	0.353212	0.331276
-1	0.16741	0.540825	0.416466	0.587925	0.465006	0.347069	0.296948	0.438422	0.343903	0.253675	0.142214	0.220381	0.313207	0.205249	0.0967772	0.0290185	0.207679	0.268903	0.0161291	-0.0183417	-0.0553072	-0.064612	-0.139296	-0.143497	-0.203343	0.164963	0.136616	0.251885	0.331541	0.250932	0.171941	0.333431	0.496806	0.335914	0.188056	0.213312	0.40729	0.580843	0.397283	0.216914	0.213895	0.393406	0.543529	0.380961	0.221484	0.0500186	0.288382	0.28955	0.162173
0	0.0670008	0.215086	0.107285	0.142545	0.0754768	0.0107127	0.0185685	-0.0382921	-0.074216	-0.106663	-0.111605	0.005127	-0.0846542	-0.116203	-0.151694	-0.104441	0.0602697	-0.00796338	-0.0647706	0.0118829	-0.0686552	-0.0128195	-0.22106	-0.157477	-0.314157	-0.124769	0.0214813	-0.0391743	0.0900662	0.0056663	-0.056316	0.0961999	0.254018	0.105918	-0.0273443	0.0362839	0.173226	0.297955	0.140455	-0.0217054	0.0175548	0.0510972	0.0800257	0.00971589	-0.0634874	-0.0893668	-0.0501163	-0.137474	-0.165035
1	-0.122497	0.336385	0.287109	0.426255	0.218914	0.0131255	0.24637	0.374197	0.217484	0.0596539	-0.00593481	0.139267	0.21578	0.108584	-0.00425006	0.00860694	0.0751825	0.0884448	-0.102724	-0.0438651	-0.203516	-0.111064	-0.196441	-0.0682185	0.0201893	0.131478	0.23201	0.120562	0.263933	0.298101	-0.109323	0.0679794	0.251336	0.202786	0.166847	-0.0675689	0.108018	0.267661	0.133686	0.00193942	0.0348823	0.190996	0.321622	0.178942	0.0368344	-0.0636702	0.184404	0.207195	0.0984136
2	-0.017382	0.452541	0.278465	0.298692	0.210421	0.118084	0.221976	0.251966	0.26901	0.280228	0.320558	0.0987782	0.16481	0.286516	0.394095	0.405797	-0.0346692	0.0554056	0.466561	0.452385	0.386354	0.366112	0.390127	0.360242	0.314723	0.641153	0.951741	0.607749	0.841414	0.609893	0.328576	0.537625	0.748761	0.541528	0.338309	0.238681	0.419115	0.580442	0.433664	0.279649	0.185316	0.325798	0.448443	0.408761	0.361529	0.295485	0.278835	0.464489	0.51694
3	0.846968	0.840863	0.454042	0.674765	0.652173	0.619406	0.467009	0.668073	0.812234	0.943262	0.939461	0.547976	0.807763	1.09903	1.36722	1.36871	0.534118	0.837339	1.67724	1.726	1.41819	1.43657	1.16489	1.12622	0.841875	1.13663	1.63845	0.857268	1.33433	1.18853	0.327701	0.890545	1.44796	1.29486	1.14934	0.363649	0.91908	1.45466	1.35902	1.25236	0.364387	0.756022	1.12314	1.18175	1.22654	1.11947	0.731515	1.27516	1.47969
4	1.19203	1.11525	0.748018	0.998027	0.976568	0.937522	0.641147	0.909609	1.16798	1.40155	1.35909	0.628105	0.988637	1.49409	1.96096	1.89135	0.564823	0.955383	2.37635	2.30276	2.08624	1.97906	1.77143	1.6143	1.26131	1.38688	1.86083	1.17645	1.6173	1.65337	0.688306	1.23866	1.77816	1.69739	1.6312	0.686085	1.28636	1.86001	1.75644	1.64441	0.597626	1.07307	1.51539	1.59209	1.65213	1.42677	0.929981	1.71043	2.03167
5	1.40521	1.99748	1.33556	1.85878	1.7053	1.53199	1.19402	1.71114	1.85058	1.965	1.75269	1.0791	1.6476	2.05197	2.41965	2.21035	0.869739	1.42152	2.63929	2.43298	2.2697	2.06326	1.95566	1.72574	1.40762	1.65305	2.44927	1.55399	2.30747	2.2233	0.886692	1.80484	2.70289	2.45948	2.23143	0.96922	1.96437	2.92207	2.68584	2.43329	0.795808	1.5661	2.27794	2.28462	2.26978	1.83077	1.38335	2.34544	2.60527
6	1.63643	2.64645	1.64746	2.4442	2.26477	2.06505	1.39501	2.07506	2.2147	2.32882	2.07266	1.22147	1.88999	2.32891	2.7304	2.51254	1.04239	1.67472	3.03051	2.83834	2.65643	2.48577	2.26152	2.07005	1.75126	1.68806	2.4119	1.8186	2.68598	2.65753	1.13734	2.37476	3.57587	3.24884	2.94222	1.18613	2.58023	3.93229	3.61764	3.28622	0.887138	1.89426	2.82975	2.78861	2.72584	2.2886	1.58359	2.63328	2.87001
7	1.52293	2.63622	1.45166	2.25716	2.23794	2.19551	0.970144	1.66708	1.99835	2.30287	2.0784	0.784652	1.43418	2.03279	2.59268	2.39332	0.727178	1.30929	2.90112	2.70266	2.81462	2.59593	2.59382	2.31647	1.92892	1.54385	2.25358	1.87183	2.7131	2.70495	1.38288	2.54471	3.67629	3.33579	3.01967	1.34996	2.67034	3.94461	3.63454	3.30222	0.76815	1.77647	2.71855	2.77753	2.81001	2.33205	1.20518	2.43953	2.82555
8	1.39851	2.22752	1.30601	1.95456	1.94568	1.917	0.968355	1.50558	1.77832	2.02605	1.91043	0.763173	1.33633	1.84909	2.32313	2.17659	0.643823	1.24763	2.66853	2.50843	2.66019	2.44124	2.51363	2.20194	1.7321	1.61254	2.20684	1.60886	2.37336	2.41434	0.910176	1.98416	3.03372	2.9067	2.79676	0.965072	2.13994	3.28633	3.16652	3.03018	0.712203	1.54477	2.33265	2.45838	2.5617	2.2163	1.15256	2.20454	2.58155
9	1.53278	2.77016	1.81555	2.44465	2.33147	2.19257	1.33761	1.79724	2.02187	2.21673	2.0775	1.06168	1.53969	2.03864	2.49455	2.33421	0.900028	1.4005	2.82362	2.60895	2.53862	2.27498	2.13227	1.85283	1.50493	1.59495	2.34642	1.87471	2.73281	2.65298	1.34406	2.58389	3.788	3.47769	3.1827	1.4587	2.80418	4.12167	3.89316	3.64022	1.04837	1.88701	2.68565	2.78371	2.85203	2.50197	1.33788	2.36022	2.76134
10	0.801468	2.28063	1.40201	1.91756	1.85464	1.77081	0.796555	1.07854	1.31079	1.51919	1.5346	0.49842	0.735244	1.14031	1.51524	1.53401	0.379255	0.627893	1.56513	1.54096	1.6272	1.55352	1.68076	1.53306	1.45757	0.882496	1.45677	1.34948	2.08263	2.19268	1.09557	2.15277	3.18553	2.99947	2.84011	1.28642	2.40547	3.50473	3.29018	3.05562	0.886194	1.50726	2.1069	2.18355	2.23573	1.98778	0.822782	1.54225	1.89198
11	0.0316525	1.08722	0.630676	0.821085	0.853562	0.883536	0.210646	0.187772	0.312868	0.432482	0.541779	0.00793043	-0.0875882	0.113396	0.30255	0.365478	-0.0523577	-0.154534	0.288644	0.262912	0.835472	0.763003	1.344	1.22849	1.47079	0.374191	0.610943	0.681491	0.979784	0.948446	0.660526	1.18	1.68134	1.59554	1.5171	0.761545	1.34478	1.92809	1.90889	1.88671	0.544193	0.74962	0.960164	1.00824	1.05091	0.971294	0.266643	0.382351	0.513082
12	-0.12114	0.384804	0.155328	0.208154	0.225865	0.252993	-0.0400845	-0.114635	-0.159822	-0.195449	-0.294007	-0.0692046	-0.203311	-0.30841	-0.409386	-0.493408	-0.00731824	-0.148678	-0.461429	-0.543453	0.100188	0.0370885	0.582348	0.507529	0.731426	0.050611	-0.230512	0.240849	0.134404	0.210856	0.328211	0.434177	0.532766	0.560526	0.597033	0.268201	0.452404	0.636095	0.665609	0.698938	0.152254	0.184629	0.219857	0.207495	0.199982	0.079753	-0.055993	-0.219824	-0.281792
13	-0.229324	-0.219204	-0.242777	-0.278891	-0.26736	-0.248348	-0.132811	-0.240302	-0.264986	-0.281586	-0.236136	0.00902162	-0.169714	-0.25859	-0.345461	-0.262219	0.0952865	-0.123716	-0.402195	-0.269257	-0.382092	-0.288712	-0.35001	-0.33352	-0.326656	0.0159847	-0.13279	-0.0497735	-0.112565	-0.125882	-0.175131	-0.184329	-0.189283	-0.21026	-0.224725	-0.260064	-0.261142	-0.266988	-0.278021	-0.28737	-0.187468	-0.229431	-0.269536	-0.294075	-0.315579	-0.272035	-0.144005	-0.298331	-0.344154
14	-0.2431	0.106275	-0.0932088	-0.0863204	-0.00816877	0.0773246	-0.0620282	-0.132086	-0.0886089	-0.0358628	0.00505456	-0.0282326	-0.136151	-0.182267	-0.225813	-0.172661	-0.0356304	-0.136789	-0.340626	-0.279554	-0.321342	-0.282852	-0.273915	-0.261083	-0.198293	0.260379	0.458462	0.195398	0.389434	0.359173	-0.0653866	0.081862	0.241058	0.186272	0.140437	-0.0836612	-0.0204368	0.0418964	0.0113928	-0.0199157	0.0110531	-0.0279283	-0.0585213	-0.0569872	-0.0539479	-0.0163716	-0.0134778	-0.131216	-0.137861
15	0.00813728	0.18393	0.172668	0.266965	0.280084	0.297959	0.204035	0.229646	0.250966	0.274298	0.252577	0.0869503	0.0443433	0.101836	0.151712	0.204682	-0.0174397	-0.100473	0.0977233	0.178726	0.111026	0.138684	0.118589	0.108435	0.120884	-0.304507	-0.195327	-0.13071	0.0420591	0.0361293	-0.324067	-0.150447	0.0321552	0.0236646	0.0172474	-0.26501	-0.136743	-0.00913272	0.0167883	0.0456198	-0.0504323	-0.00336731	0.04501	0.0504224	0.0575364	0.0994529	0.063975	0.0579199	0.0657085
16	-0.0391087	0.0648713	0.115435	0.046394	-0.0529306	-0.148591	0.00581977	-0.0384816	-0.104164	-0.169367	-0.240556	-0.144645	-0.154861	-0.125798	-0.10423	-0.127491	-0.19841	-0.191936	-0.0156711	-0.00199057	0.0883096	0.108887	0.139945	0.151924	0.136898	-0.0256053	-0.0645736	-0.0513383	-0.0790379	-0.028383	0.00164549	-0.0439261	-0.0836139	-0.10951	-0.125153	0.0764553	0.0285957	-0.0296294	-0.104998	-0.178927	0.0927142	0.0661919	0.0305771	-0.0492433	-0.128057	-0.161782	-0.0133401	-0.0906762	-0.154093
17	-0.255616	0.0914906	-0.00893328	-0.0715577	-0.215757	-0.351913	-0.0632082	-0.158038	-0.305356	-0.446673	-0.519972	-0.0616896	-0.167004	-0.298023	-0.430622	-0.499651	-0.0826291	-0.186352	-0.371388	-0.424219	-0.255785	-0.239509	-0.1948	-0.119806	-0.0319844	-0.435036	-0.410235	-0.0953575	-0.0641564	-0.160843	0.181516	0.189284	0.204476	0.0675487	-0.0603288	0.224994	0.206123	0.175296	0.0278124	-0.111764	0.124979	0.0770706	0.0160066	-0.169522	-0.347783	-0.389676	-0.00170949	-0.288992	-0.474436
18	-0.432933	-0.171512	-0.237985	-0.184921	-0.233714	-0.282814	-0.30987	-0.25268	-0.249245	-0.244584	-0.258935	-0.268642	-0.264102	-0.288493	-0.316737	-0.295799	-0.232699	-0.283044	-0.424392	-0.349873	-0.507562	-0.409244	-0.546254	-0.454349	-0.42274	-0.284231	-0.424518	-0.224822	-0.311896	-0.374311	-0.01633	-0.0719608	-0.121221	-0.230409	-0.323006	0.00441395	-0.00350365	-0.0290193	-0.172977	-0.324051	-0.169518	-0.115792	-0.0734873	-0.107643	-0.147796	-0.1508	-0.218807	-0.114644	-0.0840917
[truncated: 353 more columns]

## Sheet: time series subj03 V01 c8
Timepoints	vox1	vox2	vox3	vox4	vox5	vox6	vox7	vox8	vox9	vox10	vox11	vox12	vox13	vox14	vox15	vox16	vox17	vox18	vox19	vox20	vox21	vox22	vox23	vox24	vox25	vox26	vox27	vox28	vox29	vox30	vox31	vox32	vox33	vox34	vox35	vox36	vox37	vox38	vox39	vox40	vox41	vox42	vox43	vox44	vox45	vox46	vox47	vox48	vox49
-4	-0.103996	0.0556946	0.0533202	0.0206793	-0.10301	-0.221156	0.187423	0.0654967	-0.0775303	-0.217197	-0.247521	0.21324	0.0505849	-0.0548957	-0.165553	-0.223064	0.148411	0.0206451	-0.104775	-0.203499	0.0513193	-0.0439103	0.243849	0.171342	0.388015	0.265002	0.138271	0.199615	0.129861	0.0198444	0.119635	0.0911117	0.0627385	0.0220651	-0.0184378	0.0239358	-0.00139631	-0.0268368	-0.0421395	-0.0550862	0.1726	0.0784935	-0.0108262	-0.0781134	-0.143024	-0.126538	0.206342	-0.0634157	-0.160491
-3	-0.12	-0.340259	-0.224682	-0.372324	-0.439074	-0.499007	-0.206482	-0.311466	-0.427439	-0.538995	-0.538695	-0.185614	-0.22917	-0.333141	-0.439355	-0.430633	-0.099597	-0.095619	-0.290417	-0.285202	-0.111747	-0.127642	0.0432207	-0.0124999	0.138448	0.0109938	0.115878	-0.103971	-0.10049	-0.0580707	-0.143024	-0.26618	-0.373719	-0.287723	-0.201852	-0.159216	-0.345583	-0.532644	-0.448832	-0.360262	-0.155003	-0.275682	-0.395553	-0.410025	-0.420281	-0.433909	-0.247516	-0.408592	-0.484628
-2	-0.315069	-0.103458	-0.0876375	-0.0879368	-0.0491128	0.00142087	-0.0332166	-0.0583422	-0.10342	-0.137989	-0.239236	-0.00298201	-0.0906838	-0.202469	-0.309139	-0.307851	-0.0116149	-0.147199	-0.454691	-0.393737	-0.384119	-0.346708	-0.268521	-0.263947	-0.0846368	-0.343127	-0.392225	-0.21425	-0.219281	-0.194186	-0.153699	-0.146628	-0.131201	-0.0561797	0.0211846	-0.125905	-0.133436	-0.14295	-0.0525601	0.0479622	-0.0689533	-0.0677829	-0.0726934	-0.0979617	-0.113093	-0.173556	-0.0139886	-0.149056	-0.250841
-1	-0.206197	0.212384	0.1731	0.193772	0.134222	0.0766478	-0.0327556	-0.0516221	-0.0933972	-0.132447	-0.17506	-0.183826	-0.231241	-0.272677	-0.316753	-0.251173	-0.197043	-0.248407	-0.41005	-0.319364	-0.385297	-0.35245	-0.405921	-0.38418	-0.307376	-0.169919	-0.246656	-0.0211699	-0.0833027	-0.166623	0.257522	0.204089	0.153687	0.0513686	-0.0417546	0.314677	0.279678	0.24115	0.154113	0.0617902	0.109935	0.0405809	-0.02416	-0.0565675	-0.0924828	-0.0813857	-0.173796	-0.272107	-0.283632
0	0.107251	0.0993844	0.114653	0.0983865	0.0432588	-0.00934016	-0.00954762	-0.00785305	-0.0325296	-0.055297	-0.0730892	-0.116811	-0.0863664	-0.0717313	-0.0614078	-0.0525516	-0.135193	-0.0885415	-0.0520149	-0.0178173	-0.0270346	-0.0144388	-0.0660813	-0.0636941	-0.103876	0.281782	0.376137	0.182582	0.199131	0.117928	0.11074	0.079457	0.0522024	-0.0379781	-0.120919	0.0716692	0.0346941	-0.014012	-0.103913	-0.1971	0.0517814	0.0478138	0.0350537	-0.00918734	-0.055502	-0.0971442	-0.0613096	-0.0679186	-0.0854009
1	0.0699476	-0.195689	-0.0905295	-0.167056	0.0111064	0.190194	-0.050945	-0.108464	0.0685886	0.246842	0.30871	-0.00803135	-0.0589873	0.0997272	0.25121	0.294754	-0.0258443	-0.108843	0.170686	0.228909	-0.000365365	0.0563732	-0.162672	-0.106069	-0.260797	-0.222359	-0.399436	-0.175352	-0.299623	-0.260867	-0.0517139	-0.133434	-0.212883	-0.129427	-0.0438911	-0.033106	-0.103734	-0.169369	-0.0224014	0.117256	-0.0010206	-0.0778949	-0.134999	0.060631	0.250026	0.310896	-0.0526016	0.112679	0.313103
2	0.644694	0.20605	0.0419678	0.191216	0.118888	0.0413966	0.204547	0.405608	0.422243	0.431473	0.424596	0.398501	0.624952	0.723718	0.806259	0.739947	0.435956	0.644927	0.998162	0.953858	0.667098	0.719073	0.329874	0.458965	0.157727	0.325437	0.346989	0.252725	0.298345	0.251252	0.109195	0.218132	0.324779	0.277139	0.23523	-0.00864427	0.153072	0.297073	0.252832	0.201966	0.0159989	0.230136	0.421949	0.445281	0.460222	0.43962	0.362764	0.717925	0.81474
3	1.01896	1.30016	0.863336	1.32065	1.19689	1.06274	0.761629	1.19785	1.24867	1.28584	1.02231	0.668833	1.07216	1.30371	1.51178	1.28944	0.626996	0.972231	1.71996	1.52432	1.5495	1.36342	1.37184	1.2117	0.995145	1.14842	1.58189	0.912294	1.29459	1.19474	0.448368	0.963819	1.4669	1.31188	1.1673	0.431615	1.06383	1.6603	1.50863	1.34551	0.30951	0.909973	1.45746	1.45308	1.43514	1.13504	0.811589	1.50267	1.64377
4	1.13351	2.02545	1.27204	1.87017	1.79576	1.712	0.963968	1.45819	1.5549	1.64272	1.40537	0.824888	1.28387	1.48812	1.67396	1.42235	0.761451	1.19676	1.79325	1.51158	1.76305	1.46806	1.7524	1.45836	1.36305	1.14515	1.59571	1.39308	1.94567	1.86471	1.04405	1.89604	2.71913	2.39857	2.0962	1.04554	2.03003	2.97908	2.70699	2.41842	0.695195	1.41915	2.09041	2.06715	2.02809	1.67944	1.05642	1.77231	1.92118
5	0.505234	1.71759	0.824974	1.37092	1.30769	1.22885	0.362152	0.702861	0.896223	1.0723	1.00163	0.129095	0.38198	0.743573	1.07905	1.06483	0.0800522	0.3145	1.21627	1.19161	1.3649	1.25662	1.4458	1.22895	1.05589	1.0154	1.602	1.23771	1.90015	1.92129	0.797963	1.65829	2.49586	2.223	1.97359	0.748027	1.66759	2.56121	2.28235	1.98537	0.409843	0.97349	1.50951	1.52326	1.51649	1.22493	0.450302	1.05913	1.31782
6	0.410431	1.11947	0.530886	0.835558	0.788869	0.734866	0.336654	0.509947	0.604862	0.688471	0.557922	0.246815	0.395373	0.637991	0.859327	0.794955	0.143212	0.288485	1.02387	1.00246	0.865971	0.875466	0.632751	0.670918	0.461712	0.721984	0.882466	0.842348	1.18125	1.14607	0.588244	1.15732	1.70951	1.60029	1.49964	0.538729	1.16388	1.77297	1.69341	1.60722	0.352847	0.736687	1.09953	1.1267	1.14398	0.929219	0.493113	0.868898	1.01637
7	0.776951	1.12026	0.687788	1.01327	1.05322	1.07606	0.476391	0.733495	1.00494	1.255	1.19155	0.320471	0.560699	1.02809	1.46354	1.41626	0.242059	0.447195	1.59145	1.52936	1.30035	1.1885	0.962534	0.847323	0.606114	0.876566	1.29935	0.838566	1.23537	1.16665	0.54262	1.03315	1.51515	1.42714	1.34733	0.529947	1.06337	1.5831	1.55203	1.50396	0.319277	0.690145	1.05156	1.23176	1.39038	1.26	0.451558	1.15001	1.53006
8	0.922605	1.43849	1.07672	1.39524	1.30054	1.20018	0.920624	1.17268	1.19827	1.2176	1.01005	0.772255	1.01029	1.16178	1.29769	1.13113	0.658327	0.849108	1.3737	1.24703	1.27092	1.16272	1.10814	0.982207	0.768694	0.708487	1.07784	0.790252	1.2199	1.12634	0.544668	1.13051	1.69887	1.48172	1.2778	0.698015	1.33898	1.95416	1.76883	1.57116	0.593725	1.04817	1.46669	1.4423	1.40652	1.10033	0.884736	1.31186	1.39614
9	0.407745	1.01001	0.537556	0.715811	0.560425	0.401087	0.463078	0.521801	0.469278	0.409892	0.317913	0.439527	0.490422	0.576862	0.648228	0.597581	0.355587	0.426048	0.829035	0.828843	0.847672	0.861803	0.883761	0.854178	0.83396	0.940541	1.34489	0.917232	1.4113	1.39213	0.417588	1.02863	1.63103	1.49605	1.3728	0.433621	0.987748	1.52855	1.38257	1.2312	0.409317	0.685235	0.941424	0.871181	0.794267	0.624718	0.569117	0.697413	0.707309
10	0.330655	0.751109	0.186808	0.516591	0.419176	0.318069	0.0368604	0.231051	0.216623	0.197963	0.193522	0.0863629	0.20098	0.238276	0.265583	0.249488	0.177814	0.254754	0.366476	0.329928	0.52152	0.448357	0.574191	0.463676	0.428839	0.0272001	0.197901	0.311548	0.653078	0.70024	0.0633762	0.589648	1.1068	1.0003	0.909763	0.0135228	0.567375	1.10277	0.963432	0.816156	-0.120029	0.24235	0.579357	0.546153	0.504889	0.418449	0.0340387	0.290056	0.33513
11	0.109934	0.214459	0.0877889	0.255236	0.170166	0.083009	-0.0411165	0.0181874	0.00425234	-0.012228	-0.0449385	-0.138919	-0.164628	-0.0991632	-0.0439672	-0.0314807	-0.140518	-0.190796	0.0418902	0.0870469	0.152355	0.200921	0.117644	0.15212	0.0452115	-0.0732008	-0.302784	-0.0767361	-0.184781	-0.260421	-0.128631	-0.0486984	0.0143554	-0.129925	-0.264286	-0.177618	0.0140315	0.201209	0.0811914	-0.0477325	-0.190074	-0.133975	-0.0755175	-0.0920443	-0.116492	-0.100256	-0.267025	-0.243679	-0.197782
12	-0.18251	-0.352763	-0.16906	-0.315039	-0.304704	-0.289294	-0.196369	-0.262745	-0.246014	-0.226642	-0.193591	-0.188139	-0.227432	-0.212802	-0.201459	-0.165115	-0.172281	-0.207422	-0.213941	-0.193701	-0.185155	-0.158876	-0.11281	-0.0710873	-0.0540088	-0.16597	-0.222681	-0.181036	-0.303862	-0.299999	-0.014109	-0.239605	-0.454718	-0.42576	-0.391314	0.0544855	-0.194913	-0.447705	-0.427098	-0.401747	0.0170056	-0.125911	-0.268359	-0.282045	-0.292572	-0.257858	-0.150643	-0.214978	-0.225627
13	-0.14191	0.150791	0.0958726	0.151307	0.139585	0.13155	0.0594239	0.144143	0.136841	0.131884	0.228331	-0.0112289	0.0436085	0.0367617	0.0244084	0.0909041	-0.0634592	-0.05821	-0.053277	-0.00715828	-0.0233125	0.00183109	0.0530533	0.0436206	0.108948	0.104852	0.116263	0.0729633	0.0812607	0.0461225	0.0537822	0.0465287	0.0420699	0.0196547	0.000672817	0.00566794	0.0272648	0.035524	0.0387596	0.042813	-0.0909091	0.00826298	0.0903047	0.0872616	0.0845642	0.11786	-0.0166929	0.108376	0.109763
14	0.155235	0.0511609	-0.0312476	0.0390567	0.0134688	-0.0146112	-0.0562299	0.0351927	0.0916358	0.142782	0.143035	-0.0620859	0.045857	0.175856	0.292103	0.265494	-0.0989447	-0.000825889	0.380764	0.372409	0.306344	0.330849	0.22708	0.254178	0.0704138	-0.102166	-0.111522	-0.0254142	0.0280131	0.0469434	-0.0877411	0.00539791	0.0981583	0.0731236	0.0573731	-0.0785242	0.0118764	0.0934078	0.0508966	0.00568605	-0.0230713	0.0532764	0.121349	0.131817	0.13727	0.114514	0.0247202	0.204259	0.285271
15	0.124788	0.196938	0.086806	0.182788	0.10416	0.026115	0.112762	0.155621	0.131747	0.106535	0.140774	0.124426	0.117673	0.156779	0.186193	0.222032	0.0884205	0.0590901	0.244924	0.281527	0.26507	0.277034	0.26978	0.26973	0.240139	-0.185073	-0.228363	0.0113099	0.0106296	0.066824	0.0875595	0.131327	0.173022	0.133478	0.109214	0.0874568	0.164594	0.232733	0.139394	0.0448049	0.114355	0.148085	0.175217	0.118534	0.0597237	0.0315539	0.160148	0.139727	0.130504
16	0.0920204	0.345797	0.139406	0.207956	0.295684	0.385595	0.0644697	0.113839	0.211165	0.311044	0.340737	0.0117723	0.0627008	0.117762	0.168339	0.169516	0.00504032	0.0607251	0.0838118	0.0405799	0.135862	0.0877319	0.198214	0.18324	0.271121	0.30667	0.38773	0.306717	0.439813	0.411136	0.0949835	0.234995	0.379434	0.365214	0.356409	0.0355318	0.14235	0.244588	0.277027	0.305126	-0.0118172	0.0579843	0.127467	0.209016	0.286767	0.263091	-0.0227964	0.134858	0.237485
17	-0.32501	0.0202074	0.0854044	-0.0695579	-0.107844	-0.139835	-0.113724	-0.298132	-0.326327	-0.35144	-0.328452	-0.238653	-0.424504	-0.423739	-0.427344	-0.355019	-0.276207	-0.461876	-0.419841	-0.297775	-0.2187	-0.0988754	-0.0798742	0.0146116	-0.000840768	-0.00839197	0.093895	0.0338524	0.0513341	0.0956865	0.154206	0.123847	0.0954786	0.0829119	0.0813229	0.269752	0.199033	0.126998	0.086547	0.0527749	0.245755	0.10713	-0.0280038	-0.103388	-0.17386	-0.176947	-0.0925563	-0.334571	-0.402639
18	-0.138334	-0.0187908	0.105365	0.185766	0.175605	0.166697	0.0861756	0.134827	0.164371	0.192971	0.121519	-0.0197565	-0.0504749	0.0304578	0.103694	0.053035	-0.0875252	-0.174841	0.0180881	-0.00751807	0.0515365	0.0344448	0.111114	0.0888957	0.144333	-0.374974	-0.587293	-0.267533	-0.448149	-0.392362	-0.0503601	-0.163992	-0.282459	-0.253869	-0.215038	-0.00627157	-0.0176813	-0.0350406	-0.0288973	-0.0249061	0.015553	0.0324036	0.0477798	0.0753923	0.100271	0.037559	0.0376322	0.102976	0.156891
[truncated: 353 more columns]
